# Supplementary material for: Profiling of Host Cell Response to Successive Canine Parvovirus Infection Based on Kinetic Proteomic Change Identification
Source: Sci Rep. 2016 Jul 13;6:29560. doi: 10.1038/srep29560 (PMC4942776; doi:10.1038/srep29560)
Supplement: Supplementary Tables [file srep29560-s2.xls]

## Sheet: Table S1
List of differentially expressed proteins during the whole course of CPV infection
Accession	Description	# AAs	MW [kDa]	Calc. pI	ΣCoverage	Σ# Unique Peptides	Σ# Peptides	Σ# PSMs	Mock (Ratio (114:113))				12h (Ratio (115:113))				24h (Ratio (116:113))				36h (Ratio (117:113))				48h (Ratio (118:113))				60h (Ratio (119:113))				ANOVA p-value	Max fold-change
									Expt 1	Expt 2	Expt 3	Ave ± SD	Expt 1	Expt 2	Expt 3	Ave ± SD	Expt 1	Expt 2	Expt 3	Ave ± SD	Expt 1	Expt 2	Expt 3	Ave ± SD	Expt 1	Expt 2	Expt 3	Ave ± SD	Expt 1	Expt 2	Expt 3	Ave ± SD		ratio
950115	ribosomal protein S4, partial [Felis catus]	262	29.45	10.15	59.92	19	19	149	0.9	1.027	0.965	0.964±0.064	1.077	1.085	1.075	1.079±0.005	1.144	1.073	1.035	1.084±0.055	1.375	1.269	1.227	1.290±0.076	0.99	0.966	0.961	0.972±0.016	1.071	1.094	1.045	1.070±0.025	0	1.52778
62287199	RecName: Full=40S ribosomal protein S7	194	22.11	10.1	36.6	7	7	61	1.077	0.974	0.942	0.998±0.071	1.149	1.012	1.034	1.065±0.074	1.1	1.115	0.946	1.054±0.094	0.991	0.89	0.916	0.932±0.052	0.894	0.777	0.8	0.824±0.062	0.936	0.822	0.826	0.861±0.065	0.005	1.47876
66774163	RecName: Full=60S ribosomal protein L24; AltName: Full=Ribosomal protein L30	157	17.77	11.25	35.67	7	7	33	0.894	0.971	1.052	0.972±0.079	1.106	0.981	1.096	1.061±0.069	1.201	1.181	1.097	1.160±0.055	2.181	1.957	1.771	1.970±0.205	1.003	0.958	1.036	0.999±0.039	1.29	1.514	1.164	1.323±0.177	0	2.4396
94730348	RecName: Full=60S ribosomal protein L17	184	21.38	10.17	51.63	8	9	49	0.76	1.016	0.899	0.892±0.128	1.109	1.084	1.091	1.095±0.013	1.21	1.19	1.057	1.152±0.083	1.478	1.361	1.365	1.401±0.066	1.018	1.036	0.866	0.973±0.093	1.115	1.175	1.007	1.099±0.085	0	1.94474
160333845	prohibitin [Felis catus]	272	29.79	5.76	40.81	11	11	94	1.029	1.029	1.029	1.029±0.000	1.003	1.042	1.058	1.034±0.028	1.065	1.143	1.199	1.136±0.067	1.097	1.163	1.189	1.150±0.047	1.19	1.278	1.31	1.259±0.062	1.211	1.339	1.343	1.298±0.075	0	1.33898
410947680	PREDICTED: arginine and glutamate-rich protein 1 [Felis catus]	273	33.2	10.35	11.36	4	5	7	1.153	1.006	1.108	1.089±0.075	1.036	0.93	0.892	0.953±0.075	0.914	0.863	0.959	0.912±0.048	1.279	1.341	1.39	1.337±0.056	1.308	0.956	1.202	1.155±0.181	1.132	0.89	1.058	1.027±0.124	0.004	1.61066
410949304	PREDICTED: ubiquitin-like domain-containing CTD phosphatase 1 [Felis catus]	318	36.78	6.46	12.26	5	5	14	0.907	0.954	1.023	0.961±0.058	0.882	0.915	0.906	0.901±0.017	0.841	0.883	0.906	0.877±0.033	0.901	0.955	0.882	0.913±0.038	0.736	0.816	0.761	0.771±0.041	0.894	0.897	0.857	0.883±0.022	0.001	1.38995
410949562	PREDICTED: 60S ribosomal protein L37 [Felis catus]	97	11.07	11.74	46.39	8	8	20	0.819	1.057	1.049	0.975±0.135	1.253	1.348	1.119	1.240±0.115	1.226	1.4	1.073	1.233±0.164	1.349	1.533	1.276	1.386±0.132	0.744	0.703	0.778	0.742±0.038	0.959	1.136	0.929	1.008±0.112	0	2.18065
410950594	PREDICTED: very-long-chain enoyl-CoA reductase isoform X2 [Felis catus]	308	36.01	9.45	14.94	5	5	23	0.905	0.738	0.895	0.846±0.094	1.059	1.047	0.939	1.015±0.066	1.063	0.935	0.932	0.977±0.075	1.184	1.111	0.971	1.089±0.108	1.103	1.014	0.992	1.036±0.059	1.206	1.137	1.106	1.150±0.051	0.008	1.63415
410951171	PREDICTED: transforming protein RhoA [Felis catus]	193	21.75	6.1	39.38	2	8	84	1.064	0.974	1.005	1.014±0.046	0.939	0.965	0.997	0.967±0.029	0.965	0.946	1.107	1.006±0.088	0.922	0.817	1.028	0.922±0.106	0.793	0.813	0.805	0.804±0.010	0.812	0.878	1.012	0.901±0.102	0.037	1.39596
410951652	PREDICTED: actin-related protein 2/3 complex subunit 4 [Felis catus]	168	19.65	8.43	23.21	4	4	28	1.02	1.003	1.006	1.010±0.009	0.917	0.913	0.866	0.899±0.028	0.817	0.772	0.851	0.813±0.040	0.9	0.947	0.917	0.921±0.024	0.665	0.758	0.664	0.696±0.054	0.737	0.707	0.663	0.702±0.037	0	1.53846
410951664	PREDICTED: ER membrane protein complex subunit 3 [Felis catus]	261	29.93	6.81	18.39	4	4	10	1.026	0.92	1.07	1.005±0.077	1.027	0.902	0.959	0.963±0.063	1.024	0.976	0.976	0.992±0.028	1.08	1.071	1.015	1.055±0.035	1.12	1.123	1.124	1.122±0.002	1.273	1.177	1.172	1.207±0.057	0.001	1.41131
410951744	PREDICTED: 60S ribosomal protein L32 [Felis catus]	135	15.85	11.33	44.44	7	7	76	0.85	0.995	1.014	0.953±0.090	1.1	1.043	1.009	1.051±0.046	1.082	1.119	1.061	1.087±0.029	1.318	1.145	1.261	1.241±0.088	0.843	0.904	0.763	0.837±0.071	0.988	1.064	0.958	1.003±0.055	0	1.72739
410952654	PREDICTED: septin-7 isoform X1 [Felis catus]	437	50.65	8.63	32.27	12	14	62	1.031	1.001	1.048	1.027±0.024	0.997	0.989	1.002	0.996±0.007	0.985	0.916	0.949	0.950±0.035	0.952	0.933	0.992	0.959±0.030	0.865	0.881	0.767	0.838±0.062	0.874	0.879	0.874	0.876±0.003	0	1.36636
410954572	PREDICTED: 60S ribosomal protein L31 isoform X1 [Felis catus]	125	14.45	10.54	33.6	5	5	40	0.839	0.993	0.972	0.935±0.084	1.075	1.02	1.061	1.052±0.029	1.103	1.061	0.928	1.031±0.091	0.998	1.055	0.993	1.015±0.034	0.881	0.839	0.599	0.773±0.152	0.908	0.886	0.736	0.843±0.094	0.014	1.8414
410954729	PREDICTED: calmodulin [Felis catus]	149	16.83	4.22	41.61	5	5	98	1.204	1.041	1.104	1.116±0.082	1.173	0.975	1.059	1.069±0.099	1.15	0.993	1.116	1.086±0.083	0.808	0.95	1.059	0.939±0.126	0.883	0.856	0.87	0.870±0.014	0.933	0.924	0.974	0.944±0.027	0.016	1.4901
410954922	PREDICTED: actin-related protein 2 isoform X2 [Felis catus]	394	44.73	6.74	28.68	11	12	89	1.022	1.034	0.97	1.009±0.034	1.037	0.979	0.968	0.995±0.037	0.981	0.953	0.992	0.975±0.020	0.894	0.939	0.957	0.930±0.032	0.867	0.862	0.932	0.887±0.039	0.783	0.838	0.898	0.840±0.058	0.001	1.32439
410957049	PREDICTED: 60S ribosomal protein L34 [Felis catus]	117	13.28	11.47	41.88	6	6	31	0.785	0.932	0.925	0.881±0.083	1.022	1.113	1.218	1.118±0.098	1.133	1.383	1.039	1.185±0.178	2.712	2.789	2.273	2.591±0.278	1.145	1.089	1.047	1.094±0.049	1.459	1.851	1.286	1.532±0.289	0	3.55287
410958280	PREDICTED: histone H2B type 1-K [Felis catus]	126	13.88	10.32	74.6	2	14	693	0.835	1.011	0.979	0.942±0.094	1.055	1.098	0.989	1.047±0.055	0.986	1.164	0.99	1.047±0.102	1.095	1.222	1.19	1.169±0.066	0.607	0.603	0.49	0.567±0.066	0.861	0.922	0.742	0.842±0.092	0	2.49388
410958910	PREDICTED: 40S ribosomal protein S18 [Felis catus]	152	17.71	10.99	49.34	11	11	50	0.814	0.991	1.037	0.947±0.118	1.036	1.065	1.096	1.066±0.030	0.979	1.062	0.956	0.999±0.056	1.148	1.069	1.058	1.092±0.049	0.739	0.741	0.782	0.754±0.024	0.793	0.956	0.852	0.867±0.083	0	1.55345
410958980	PREDICTED: U1 small nuclear ribonucleoprotein C [Felis catus]	159	17.38	9.67	24.53	3	3	11	1.064	0.973	0.973	1.003±0.053	1.114	0.95	1.049	1.038±0.083	1.111	1.114	0.989	1.071±0.071	0.951	0.786	0.867	0.868±0.083	0.891	0.693	0.663	0.749±0.124	0.945	0.771	0.819	0.845±0.090	0.004	1.68024
410959034	PREDICTED: serine/arginine-rich splicing factor 3 [Felis catus]	164	19.32	11.65	27.44	4	5	21	1.08	1.015	1.007	1.034±0.040	1.178	0.988	1.067	1.078±0.095	0.843	0.798	0.756	0.799±0.044	0.985	0.898	1.058	0.980±0.080	0.857	0.808	0.738	0.801±0.060	0.977	0.877	0.821	0.892±0.079	0.001	1.59621
410959036	PREDICTED: peptidyl-prolyl cis-trans isomerase-like 1 [Felis catus]	166	18.23	7.99	40.36	6	6	23	0.985	1.047	1.101	1.044±0.058	0.895	0.928	0.978	0.934±0.042	0.878	0.962	0.996	0.945±0.061	0.913	0.966	0.99	0.956±0.039	0.861	0.888	0.859	0.869±0.016	0.795	0.89	0.931	0.872±0.070	0.012	1.38491
410959096	PREDICTED: 60S ribosomal protein L10a [Felis catus]	217	24.82	9.94	45.16	11	11	71	0.889	0.951	0.895	0.912±0.034	0.961	0.904	0.827	0.897±0.067	0.929	0.825	0.852	0.869±0.054	1.201	1.002	0.986	1.063±0.120	0.88	0.865	0.727	0.824±0.084	0.919	0.916	0.834	0.890±0.048	0.03	1.65199
410960518	PREDICTED: signal peptidase complex catalytic subunit SEC11A [Felis catus]	179	20.61	9.48	17.88	4	4	20	0.98	0.964	0.881	0.942±0.053	1.003	0.912	0.911	0.942±0.053	1.066	0.93	0.893	0.963±0.091	1.247	1.119	1.027	1.131±0.110	1.245	0.971	1.014	1.077±0.147	1.373	1.307	1.099	1.260±0.143	0.017	1.55846
410962198	PREDICTED: 60S ribosomal protein L36a-like [Felis catus]	106	12.43	10.58	33.02	6	6	24	0.882	1.015	0.917	0.938±0.069	1.179	1.168	1.166	1.171±0.007	1.201	1.338	1.048	1.196±0.145	1.713	2.067	1.723	1.834±0.202	1.061	0.924	0.976	0.987±0.069	1.123	1.464	1.114	1.234±0.200	0	2.34354
410964767	PREDICTED: 40S ribosomal protein S26 [Felis catus]	115	13.01	11	37.39	4	4	22	0.865	0.962	0.99	0.939±0.066	1.087	1.061	1.053	1.067±0.018	1.075	1.023	1.043	1.047±0.026	1.228	1.045	1.067	1.113±0.100	0.954	0.936	0.872	0.921±0.043	0.981	0.944	0.864	0.930±0.060	0.005	1.4213
410967122	PREDICTED: 40S ribosomal protein S8 [Felis catus]	208	24.19	10.32	46.15	9	9	73	0.809	1.043	1.025	0.959±0.130	1.181	1.156	1.158	1.165±0.014	1.274	1.331	1.216	1.274±0.058	1.619	1.301	1.451	1.457±0.159	1.054	1.119	1.044	1.072±0.041	1.148	1.27	1.186	1.201±0.062	0.001	2.00124
410971905	PREDICTED: mitochondrial import inner membrane translocase subunit Tim8 B [Felis catus]	98	11.04	7.27	26.53	3	3	8	1.07	1.015	0.954	1.013±0.058	1.113	1.181	1.096	1.130±0.045	1.158	1.214	1.16	1.177±0.032	1.007	1.096	0.964	1.022±0.067	1.24	1.35	1.135	1.242±0.108	1.005	1.153	1.014	1.057±0.083	0.009	1.41509
410972051	PREDICTED: 40S ribosomal protein S25 [Felis catus]	125	13.73	10.11	35.2	6	6	56	0.913	0.978	0.984	0.958±0.039	1.124	1.015	1.033	1.057±0.058	1.023	1.009	0.948	0.993±0.040	1.135	1.059	1.038	1.077±0.051	0.887	0.858	0.861	0.869±0.016	0.903	0.916	0.902	0.907±0.008	0	1.32284
410974542	PREDICTED: barrier-to-autointegration factor [Felis catus]	89	10.05	6.09	50.56	4	4	21	1.083	1.005	1.043	1.044±0.039	1.124	0.987	1.004	1.038±0.075	1.132	1.218	1.011	1.120±0.104	0.959	1.062	1.028	1.016±0.052	1.158	1.035	1.168	1.120±0.074	1.332	1.2	1.275	1.269±0.066	0.01	1.38895
410974562	PREDICTED: ras-related protein Rab-1B isoform X2 [Felis catus]	201	22.16	5.73	68.16	5	13	103	1.037	0.962	1.018	1.006±0.039	1.015	0.836	0.862	0.904±0.097	1.031	0.915	1.04	0.995±0.070	1.154	1.01	1.201	1.122±0.100	1.063	0.873	0.934	0.957±0.097	1.128	1.037	1.115	1.093±0.049	0.045	1.4366
410975434	PREDICTED: 40S ribosomal protein S24 isoform X4 [Felis catus]	130	15.06	10.89	36.15	6	6	25	0.861	1.005	1.128	0.998±0.134	1.254	1.208	1.158	1.207±0.048	1.315	1.189	1.081	1.195±0.117	1.714	1.327	1.743	1.595±0.232	0.954	0.958	0.83	0.914±0.073	1.073	1.179	1.081	1.111±0.059	0	2.1
410975685	PREDICTED: E3 ubiquitin-protein ligase MARCH5 [Felis catus]	278	31.21	8.7	8.63	2	2	4	1.004	0.891	1.073	0.989±0.092	1.052	0.987	1.112	1.050±0.063	1.126	1.156	1.176	1.153±0.025	1.239	1.083	1.125	1.149±0.081	1.222	1.117	1.28	1.206±0.083	1.253	1.206	1.351	1.270±0.074	0.006	1.51627
410976601	PREDICTED: vacuolar protein sorting-associated protein 29 isoform X2 [Felis catus]	182	20.48	6.79	36.81	7	7	31	0.914	0.998	1.034	0.982±0.062	0.91	1.007	0.905	0.941±0.058	0.889	0.968	0.925	0.927±0.040	0.86	0.94	0.914	0.905±0.041	0.783	0.882	0.777	0.814±0.059	0.746	0.89	0.815	0.817±0.072	0.016	1.38606
410978440	PREDICTED: dnaJ homolog subfamily A member 1 [Felis catus]	397	44.84	7.08	36.78	11	13	54	0.948	1.037	1.028	1.004±0.049	1.344	1.314	1.283	1.314±0.031	1.31	1.274	1.26	1.281±0.026	1.088	1.073	1.026	1.062±0.032	1.289	1.316	1.199	1.268±0.061	1.202	1.152	1.123	1.159±0.040	0	1.41772
410978664	PREDICTED: protein transport protein Sec61 subunit beta [Felis catus]	96	9.97	11.56	44.79	4	4	23	0.945	0.951	0.989	0.962±0.024	1.047	0.991	0.971	1.003±0.039	0.962	0.968	0.987	0.972±0.013	1.112	0.995	1.077	1.061±0.060	1.113	0.885	1.133	1.044±0.138	1.249	1.066	1.248	1.188±0.105	0.037	1.4113
410980209	PREDICTED: 14-3-3 protein epsilon isoform X1 [Felis catus]	255	29.16	4.74	67.06	16	18	413	1.085	1.079	1.076	1.080±0.005	0.969	0.928	0.985	0.961±0.029	0.961	0.904	0.992	0.952±0.045	0.858	0.882	0.956	0.899±0.051	0.927	0.903	0.916	0.915±0.012	0.87	0.856	0.935	0.887±0.042	0	1.26752
410980325	PREDICTED: 60S ribosomal protein L23a [Felis catus]	156	17.68	10.45	49.36	12	12	101	0.923	1.022	0.915	0.953±0.060	1.221	1.031	1.068	1.107±0.101	1.176	1.201	0.992	1.123±0.114	1.054	1.209	1.084	1.116±0.082	0.846	0.76	0.732	0.779±0.059	1.052	0.956	0.899	0.969±0.077	0.002	1.66803
410980663	PREDICTED: serine/arginine-rich splicing factor 1 [Felis catus]	248	27.73	10.36	44.35	13	13	110	1.105	1.033	0.982	1.040±0.062	1.196	1.023	1.17	1.130±0.093	1.034	1.099	1.041	1.058±0.036	0.884	0.933	0.921	0.913±0.026	0.973	0.976	0.911	0.953±0.037	1.008	0.933	0.99	0.977±0.039	0.004	1.35294
410981103	PREDICTED: eukaryotic translation initiation factor 1 [Felis catus]	113	12.72	7.44	49.56	6	6	21	1.121	0.931	1.029	1.027±0.095	0.961	0.804	1.012	0.926±0.108	0.925	1.008	0.939	0.957±0.044	0.66	0.741	0.817	0.739±0.079	0.843	0.885	0.96	0.896±0.059	0.716	0.704	0.789	0.736±0.046	0.002	1.69848
410981193	PREDICTED: proteasome activator complex subunit 3 isoform X2 [Felis catus]	254	29.49	5.95	34.65	9	9	23	0.877	1.009	1.047	0.978±0.089	1.106	1.233	1.15	1.163±0.064	1.034	1.262	1.063	1.120±0.124	0.957	1.146	0.995	1.033±0.100	0.99	1	0.999	0.996±0.006	0.888	0.883	0.935	0.902±0.029	0.018	1.439
410982422	PREDICTED: 40S ribosomal protein S11 [Felis catus]	158	18.42	10.3	55.7	10	10	66	0.826	1.006	0.928	0.920±0.090	1.09	1.042	1.063	1.065±0.024	1.138	1.16	0.958	1.085±0.111	1.528	1.464	1.281	1.424±0.128	0.974	0.906	0.828	0.903±0.073	1.103	1.099	0.953	1.052±0.085	0	1.84988
410982938	PREDICTED: 40S ribosomal protein S19 isoform X2 [Felis catus]	145	16.05	10.32	71.03	14	14	92	1.023	0.988	0.947	0.986±0.038	1.175	1.112	1.126	1.138±0.033	1.105	1.059	1.011	1.058±0.047	1.189	1.139	1.202	1.177±0.033	0.985	0.895	0.882	0.921±0.056	1.052	0.958	0.957	0.989±0.055	0	1.36281
410983054	PREDICTED: 40S ribosomal protein S16 [Felis catus]	146	16.44	10.21	69.86	14	14	52	0.891	0.962	1.007	0.953±0.058	1.031	1.01	1.012	1.018±0.012	1.126	1.075	0.966	1.056±0.082	1.439	1.286	1.308	1.344±0.083	0.987	1.047	0.957	0.997±0.046	1.123	1.079	1.147	1.116±0.034	0	1.61504
410984379	PREDICTED: actin-related protein 2/3 complex subunit 1A [Felis catus]	370	41.54	8.18	21.08	9	9	30	1.001	0.995	1.067	1.021±0.040	0.966	0.981	0.94	0.962±0.021	0.949	0.906	0.927	0.927±0.022	0.949	0.941	0.924	0.938±0.013	0.825	0.844	0.781	0.817±0.032	0.833	0.857	0.938	0.876±0.055	0	1.3662
410984544	PREDICTED: 14-3-3 protein gamma [Felis catus]	247	28.28	4.89	44.53	7	12	218	1.026	0.976	1.087	1.030±0.056	0.981	0.977	0.973	0.977±0.004	0.905	0.929	0.926	0.920±0.013	0.865	0.873	0.911	0.883±0.025	0.858	0.945	0.891	0.898±0.044	0.839	0.8	0.906	0.848±0.054	0.001	1.35875
410986966	PREDICTED: cyclin-dependent kinases regulatory subunit 1 isoform X2 [Felis catus]	79	9.65	8.94	29.11	2	3	12	0.979	0.891	0.951	0.940±0.045	1.255	1.138	1.066	1.153±0.095	1.194	1.254	0.983	1.144±0.142	0.829	0.886	0.916	0.877±0.044	0.848	0.719	0.791	0.786±0.065	0.876	0.703	0.831	0.803±0.090	0	1.78521
410987046	PREDICTED: interleukin enhancer-binding factor 2 [Felis catus]	390	43.04	5.26	28.21	10	10	46	0.973	0.992	0.935	0.967±0.029	0.854	0.899	0.86	0.871±0.024	0.884	0.84	0.824	0.849±0.031	0.873	0.866	0.799	0.846±0.041	0.738	0.713	0.748	0.733±0.018	0.784	0.752	0.78	0.772±0.017	0	1.3913
410988214	PREDICTED: eukaryotic translation initiation factor 1A, X-chromosomal [Felis catus]	144	16.45	5.24	41.67	7	8	43	1.1	1.005	1.015	1.040±0.052	1.182	1.05	1.062	1.098±0.073	1.089	1.044	1.032	1.055±0.030	0.972	0.869	0.964	0.935±0.057	0.844	0.824	0.824	0.831±0.012	0.906	0.769	0.927	0.867±0.086	0	1.53706
586975096	PREDICTED: 40S ribosomal protein S23 [Felis catus]	215	23.73	11.17	22.79	7	7	37	0.896	1.002	0.949	0.949±0.053	1.344	1.194	1.101	1.213±0.123	1.283	1.154	1.044	1.160±0.120	1.413	1.212	1.215	1.280±0.115	1.148	1.016	0.878	1.014±0.135	1.218	1.077	0.97	1.088±0.124	0.034	1.60934
586976169	PREDICTED: 40S ribosomal protein S15 [Felis catus]	145	17.03	10.39	13.79	4	4	18	1.031	0.961	1.011	1.001±0.036	1.298	1.079	1.098	1.158±0.121	1.278	1.1	1.023	1.134±0.131	1.165	1.07	0.999	1.078±0.083	0.864	0.764	0.667	0.765±0.099	0.928	0.844	0.875	0.882±0.042	0.001	1.94603
586980477	PREDICTED: exportin-2 [Felis catus]	973	110.55	5.77	27.85	26	26	101	1.016	0.966	0.986	0.989±0.025	0.914	0.908	0.945	0.922±0.020	0.917	0.907	0.901	0.908±0.008	0.891	0.902	0.926	0.906±0.018	0.872	0.814	0.774	0.820±0.049	0.817	0.843	0.819	0.826±0.014	0	1.31266
586980615	PREDICTED: 14-3-3 protein beta/alpha [Felis catus]	248	28.22	4.83	45.56	5	12	270	1.061	1.055	1.048	1.055±0.007	0.932	0.914	1.024	0.957±0.059	0.913	0.894	0.979	0.929±0.045	0.865	0.885	1.001	0.917±0.073	0.847	0.872	0.902	0.874±0.028	0.896	0.791	0.923	0.870±0.070	0.01	1.34134
586986119	PREDICTED: U6 snRNA-associated Sm-like protein LSm2 [Felis catus]	95	10.83	6.52	26.32	4	4	12	1.012	1.115	1.062	1.063±0.052	0.974	1.005	1.037	1.005±0.032	0.964	1.09	0.999	1.018±0.065	0.814	0.867	0.862	0.848±0.029	0.819	0.942	0.814	0.858±0.073	0.888	0.937	0.8	0.875±0.069	0.001	1.39375
586986293	PREDICTED: 40S ribosomal protein S10 [Felis catus]	165	18.89	10.15	54.55	12	13	77	0.921	0.941	0.963	0.942±0.021	1.077	1.038	1.023	1.046±0.028	1.007	0.964	0.942	0.971±0.033	1.184	1.06	1.104	1.116±0.063	0.823	0.782	0.9	0.835±0.060	0.895	0.767	0.804	0.822±0.066	0	1.54368
586994618	PREDICTED: stathmin [Felis catus]	149	17.29	5.97	59.73	12	12	86	1.13	1.019	1.002	1.050±0.070	1.146	0.986	1.022	1.051±0.084	1.045	0.993	0.962	1.000±0.042	0.901	0.944	0.924	0.923±0.022	0.86	0.83	0.845	0.845±0.015	0.906	0.818	0.815	0.846±0.052	0.001	1.40613
586997240	PREDICTED: 26S proteasome non-ATPase regulatory subunit 14 [Felis catus]	310	34.55	6.52	20.97	7	7	25	0.991	0.976	1.174	1.047±0.110	1.011	0.956	1.002	0.990±0.030	1.033	0.917	1.018	0.989±0.063	1.017	0.922	0.988	0.976±0.049	0.888	0.85	0.832	0.857±0.029	0.882	0.869	0.944	0.898±0.040	0.023	1.41106
586998638	PREDICTED: splicing factor U2AF 35 kDa subunit [Felis catus]	167	19.7	9.06	18.56	2	3	8	0.986	1.213	1.376	1.192±0.196	0.754	1.037	1.027	0.939±0.161	0.599	0.724	0.649	0.657±0.063	0.865	1.249	1.209	1.108±0.211	0.806	1.061	0.766	0.878±0.160	0.793	1.01	0.935	0.913±0.110	0.019	2.29716
587000438	PREDICTED: 60S ribosomal protein L15 [Felis catus]	204	24.13	11.62	47.55	11	11	39	0.819	0.935	0.978	0.911±0.082	1.24	1.231	1.072	1.181±0.095	1.212	1.292	1.033	1.179±0.133	2.115	1.684	1.513	1.771±0.310	1.1	1.071	1.08	1.084±0.015	1.415	1.4	1.459	1.425±0.031	0	2.58242
587010053	PREDICTED: 60S ribosomal protein L26 [Felis catus]	145	17.25	10.55	38.62	7	7	48	0.886	1.04	0.993	0.973±0.079	1.044	1.105	0.919	1.023±0.095	1.096	1.273	0.981	1.117±0.147	1.752	2.144	1.497	1.798±0.326	1.051	0.895	0.901	0.949±0.088	1.235	1.406	0.982	1.208±0.213	0.001	2.41986
587011215	PREDICTED: luc7-like protein 3 isoform X5 [Felis catus]	387	46.59	10.08	16.54	7	7	15	1.166	0.999	0.923	1.029±0.124	0.908	0.851	0.664	0.808±0.128	0.799	0.916	0.618	0.778±0.150	1.068	1.181	1.04	1.096±0.075	0.905	0.804	0.707	0.805±0.099	0.769	0.882	0.727	0.793±0.080	0.014	1.911
587011741	PREDICTED: 60S ribosomal protein L27 [Felis catus]	136	15.79	10.56	51.47	7	7	54	0.881	1.099	0.969	0.983±0.110	1.072	1.196	1.04	1.103±0.082	1.168	1.274	1.041	1.161±0.117	1.98	1.978	1.618	1.859±0.208	1.003	0.863	0.863	0.910±0.081	1.25	1.376	1.049	1.225±0.165	0	2.29432
587012076	PREDICTED: probable ATP-dependent RNA helicase DDX5 [Felis catus]	614	69.1	8.92	45.93	24	32	235	0.996	1.018	0.997	1.004±0.012	1.256	1.187	1.201	1.215±0.036	1.19	1.11	1.174	1.158±0.042	1.126	1.012	1.06	1.066±0.057	1.067	1.012	1.029	1.036±0.028	0.999	0.988	0.988	0.992±0.006	0	1.27126
587013116	PREDICTED: 40S ribosomal protein S9 [Felis catus]	194	22.58	10.65	40.72	12	13	57	0.734	0.992	0.979	0.902±0.145	1.148	1.143	1.045	1.112±0.058	1.232	1.311	1.002	1.182±0.161	1.716	1.858	1.391	1.655±0.239	1.038	0.957	1.017	1.004±0.042	1.29	1.335	1.162	1.262±0.090	0	2.53134
587015394	PREDICTED: gamma-aminobutyric acid receptor-associated protein-like 2 [Felis catus]	117	13.66	8.1	34.19	3	4	9	1.024	1.096	1.062	1.061±0.036	1.186	1.082	1.165	1.144±0.055	0.951	1.165	1.055	1.057±0.107	0.873	0.946	0.866	0.895±0.044	0.942	1.107	1.038	1.029±0.083	0.911	0.992	0.97	0.958±0.042	0.009	1.36952
587019852	PREDICTED: 14-3-3 protein zeta/delta [Felis catus]	245	27.73	4.79	56.33	11	17	335	1.004	1.058	1.072	1.045±0.036	0.952	0.909	0.947	0.936±0.024	0.91	0.933	0.973	0.939±0.032	0.86	0.86	0.971	0.897±0.064	0.856	0.872	0.936	0.888±0.042	0.824	0.824	0.914	0.854±0.052	0.003	1.30097
587019900	PREDICTED: polyadenylate-binding protein 1 [Felis catus]	740	81.11	9.83	23.51	17	22	168	1.076	1.013	1.036	1.042±0.032	1.102	0.999	1.077	1.059±0.054	1.024	0.996	1.015	1.012±0.014	0.892	0.887	0.989	0.923±0.058	0.872	0.843	0.88	0.865±0.019	0.895	0.863	0.934	0.897±0.036	0	1.30724
587020308	PREDICTED: 60S ribosomal protein L8 [Felis catus]	257	28.01	11.03	40.47	10	11	49	0.841	0.965	1.06	0.955±0.110	1.146	1.068	1.108	1.107±0.039	1.222	1.168	1.022	1.137±0.103	1.966	1.653	1.748	1.789±0.160	1.191	1.091	0.985	1.089±0.103	1.4	1.439	1.278	1.372±0.084	0	2.33769
587022130	PREDICTED: 60S ribosomal protein L10 isoform X1 [Felis catus]	214	24.59	10.08	48.6	13	13	65	0.872	1.023	0.883	0.926±0.084	1.058	1.095	1	1.051±0.048	1.048	1.06	0.972	1.027±0.048	1.43	1.275	1.237	1.314±0.102	1.028	1.009	0.92	0.986±0.058	1.052	1.151	1.048	1.084±0.058	0	1.63991
755690158	PREDICTED: S-phase kinase-associated protein 1 [Felis catus]	163	18.65	4.54	37.42	6	6	23	1.089	0.994	1.044	1.042±0.048	1.202	1.053	1.136	1.130±0.075	1.087	1.135	1.038	1.087±0.049	0.861	0.912	0.921	0.898±0.032	0.868	0.839	0.929	0.879±0.046	0.923	0.94	0.993	0.952±0.037	0	1.43266
755690417	PREDICTED: polyadenylate-binding protein-interacting protein 2 [Felis catus]	124	14.69	4.12	12.1	2	2	4	1.034	0.998	0.985	1.006±0.025	1.34	1.161	1.293	1.265±0.093	1.03	1.007	1.155	1.064±0.080	0.823	0.913	0.927	0.888±0.056	0.943	0.908	0.985	0.945±0.039	0.89	0.875	0.891	0.885±0.009	0	1.62819
755694497	PREDICTED: 60S ribosomal protein L36 isoform X2 [Felis catus]	105	12.25	11.59	41.9	6	7	66	0.886	1.043	1.022	0.984±0.085	1.101	1.02	1.124	1.082±0.055	1.083	1.14	1.1	1.108±0.029	1.114	1.126	1.202	1.147±0.048	0.954	0.899	0.95	0.934±0.031	0.948	1.002	0.984	0.978±0.027	0.001	1.35666
755700417	PREDICTED: ras-related protein Rab-7a [Felis catus]	207	23.47	6.7	68.6	12	13	85	0.993	0.961	0.993	0.982±0.018	0.903	0.874	0.938	0.905±0.032	0.924	0.923	1.016	0.954±0.053	1.008	0.968	1.028	1.001±0.031	1.077	1.001	1.099	1.059±0.051	1.053	1	1.028	1.027±0.027	0.004	1.25744
755702430	PREDICTED: heterogeneous nuclear ribonucleoproteins A2/B1 [Felis catus]	353	37.41	8.95	54.11	17	21	368	1.054	1.022	1.02	1.032±0.019	1.162	1.006	1.028	1.065±0.084	1.032	1.055	0.986	1.024±0.035	0.905	0.912	0.921	0.913±0.008	0.935	0.873	0.863	0.890±0.039	0.902	0.856	0.881	0.880±0.023	0	1.35748
755713699	PREDICTED: signal peptidase complex subunit 3 [Felis catus]	180	20.3	8.62	15.56	3	3	11	0.953	0.99	0.966	0.970±0.019	0.968	1.006	0.911	0.962±0.048	1.005	0.955	0.916	0.959±0.045	1.128	1.13	1.008	1.089±0.070	1.159	1.098	1.098	1.118±0.035	1.284	1.276	1.045	1.202±0.136	0.004	1.40944
755738859	PREDICTED: U2 small nuclear ribonucleoprotein A', partial [Felis catus]	254	28.27	8.62	29.13	9	9	31	1.097	1.032	1.02	1.050±0.041	1.066	1.032	1.074	1.057±0.022	1.115	1.062	1.03	1.069±0.043	1.07	0.908	0.987	0.988±0.081	0.963	0.801	0.888	0.884±0.081	0.993	0.935	0.985	0.971±0.031	0.011	1.39201
755743313	PREDICTED: enhancer of rudimentary homolog isoform X1 [Felis catus]	148	16.62	7.21	33.11	6	6	48	0.987	0.989	1.044	1.007±0.032	1.001	1.092	1.089	1.061±0.052	1.045	1.211	1.178	1.145±0.088	0.931	0.997	1.09	1.006±0.080	0.912	0.912	0.992	0.939±0.046	0.928	0.926	0.854	0.903±0.042	0.005	1.41803
755760138	PREDICTED: basic leucine zipper and W2 domain-containing protein 1 isoform X3 [Felis catus]	419	48.01	5.92	35.8	17	19	98	1.041	0.978	0.989	1.003±0.034	1.048	1.05	1.002	1.033±0.027	1.051	0.97	1.004	1.008±0.041	0.984	0.923	0.922	0.943±0.036	0.875	0.878	0.809	0.854±0.039	0.87	0.791	0.861	0.841±0.043	0	1.3287
755760969	PREDICTED: 60S ribosomal protein L37a [Felis catus]	92	10.27	10.43	58.7	6	6	41	0.771	1.041	1.091	0.968±0.172	0.937	1.05	1.029	1.005±0.060	0.958	1.075	1.024	1.019±0.059	1.313	1.042	1.128	1.161±0.138	0.881	0.864	0.675	0.807±0.114	0.883	0.933	0.84	0.885±0.047	0.028	1.94519
755764568	PREDICTED: 60S ribosomal protein L21 [Felis catus]	160	18.55	10.49	38.13	8	8	39	0.735	1.01	1.001	0.915±0.156	0.999	1.039	0.975	1.004±0.032	1.074	1.059	0.955	1.029±0.065	1.525	1.418	1.344	1.429±0.091	0.796	0.908	0.73	0.811±0.090	0.944	1.158	0.92	1.007±0.131	0	2.08904
755765559	PREDICTED: ras-related protein Rap-2b [Felis catus]	183	20.49	4.81	39.89	7	7	31	0.948	1.042	0.974	0.988±0.049	0.767	0.787	0.867	0.807±0.053	0.843	0.9	0.921	0.888±0.040	0.943	0.952	0.96	0.952±0.009	0.916	0.924	0.838	0.893±0.048	0.919	0.991	0.93	0.947±0.039	0.003	1.35854
755778241	PREDICTED: GTP-binding nuclear protein Ran [Felis catus]	236	26.4	7.9	30.51	10	10	153	0.986	1.01	1.083	1.026±0.051	0.901	0.959	0.931	0.930±0.029	0.889	0.908	0.897	0.898±0.010	0.889	0.919	0.897	0.902±0.016	0.784	0.877	0.775	0.812±0.056	0.783	0.864	0.832	0.826±0.041	0	1.39742
755785705	PREDICTED: 40S ribosomal protein S6 [Felis catus]	315	35.48	10.92	30.79	12	12	96	0.829	0.987	0.937	0.918±0.081	1.373	1.301	1.267	1.314±0.054	1.288	1.116	1.123	1.176±0.097	1.764	1.542	1.513	1.606±0.137	1.152	1.059	1.044	1.085±0.059	1.285	1.27	1.14	1.232±0.080	0	2.12786
755789617	PREDICTED: dynein light chain 2, cytoplasmic [Felis catus]	89	10.34	7.37	57.3	2	4	35	1.023	1.007	0.962	0.997±0.032	0.999	0.951	1	0.983±0.028	1.011	0.961	0.986	0.986±0.025	0.926	0.906	0.93	0.921±0.013	0.915	0.771	0.756	0.814±0.088	0.931	0.796	0.868	0.865±0.068	0.003	1.35317
755792427	PREDICTED: histone H3.3 [Felis catus]	136	15.32	11.27	49.26	3	11	241	0.987	1.016	0.984	0.996±0.018	0.972	0.979	1.098	1.016±0.071	1.21	1.233	1.089	1.177±0.077	1.625	1.414	1.591	1.543±0.113	0.976	1.027	1.153	1.052±0.091	1.175	1.179	1.159	1.171±0.011	0	1.67181
755800913	PREDICTED: DNA-directed RNA polymerase II subunit RPB11-a [Felis catus]	117	13.29	5.86	24.79	3	3	9	0.965	0.865	0.984	0.938±0.064	1.083	0.988	1.046	1.039±0.048	0.917	0.959	0.906	0.927±0.028	0.786	0.921	0.845	0.851±0.068	0.707	0.823	0.875	0.802±0.086	0.816	0.828	0.783	0.809±0.023	0.002	1.53182
755804512	PREDICTED: 40S ribosomal protein S2 [Felis catus]	272	29.79	10.13	66.54	20	20	143	0.838	1.016	0.987	0.947±0.096	1.063	1.037	1.007	1.036±0.028	1.029	0.974	0.969	0.991±0.033	1.2	1.115	1.141	1.152±0.044	0.906	0.871	0.921	0.899±0.026	0.952	0.935	0.937	0.941±0.009	0	1.43198
755809214	PREDICTED: ubiquitin-conjugating enzyme E2 variant 2 [Felis catus]	145	16.35	8.09	62.07	4	9	35	0.985	0.962	1.026	0.991±0.032	1.06	0.893	1.007	0.987±0.085	0.893	0.904	0.926	0.908±0.017	0.893	0.798	0.895	0.862±0.055	0.837	0.804	0.767	0.803±0.035	0.925	0.835	0.839	0.866±0.051	0.004	1.38201
755810575	PREDICTED: ER membrane protein complex subunit 2 [Felis catus]	297	34.81	6.57	11.45	4	4	8	0.951	0.892	1.006	0.950±0.057	0.953	0.976	0.943	0.957±0.017	1.114	0.963	0.964	1.014±0.087	1.114	0.926	1.14	1.060±0.117	1.099	1.07	1.253	1.141±0.098	1.123	1.143	1.204	1.157±0.042	0.024	1.40471
755822393	PREDICTED: histone H4-like, partial [Felis catus]	92	10.33	11.19	67.39	9	9	556	0.851	1.034	1.06	0.982±0.114	1.028	0.994	1.065	1.029±0.036	1.171	1.233	1.139	1.181±0.048	1.316	1.365	1.38	1.354±0.033	0.993	0.98	0.991	0.988±0.007	1.202	1.309	1.068	1.193±0.121	0	1.62162
755776886	PREDICTED: transmembrane 9 superfamily member 3 [Felis catus]	561	64.8	6.99	9.98	7	7	31	0.955	0.987	0.935	0.959±0.026	0.981	0.955	0.965	0.967±0.013	0.926	0.982	0.94	0.949±0.029	1.11	1.001	1.007	1.039±0.061	1.075	0.984	1.038	1.032±0.046	1.133	1.082	1.154	1.123±0.037	0.001	1.24622
410951850	PREDICTED: protein transport protein Sec61 subunit alpha isoform 1 [Felis catus]	476	52.26	8.06	11.97	6	6	30	1.003	0.886	0.89	0.926±0.066	0.982	0.988	0.929	0.966±0.032	0.926	0.949	0.903	0.926±0.023	1.107	1.039	0.976	1.041±0.066	1.036	0.865	1.054	0.985±0.104	1.203	1.017	1.12	1.113±0.093	0.046	1.39075
755754831	PREDICTED: KH domain-containing, RNA-binding, signal transduction-associated protein 1 [Felis catus]	443	48.17	8.66	23.25	11	11	48	1.038	0.976	1.017	1.010±0.032	1.086	1.006	1.047	1.046±0.040	1.023	0.992	0.993	1.003±0.018	0.986	1.012	0.973	0.990±0.020	0.818	0.929	0.869	0.872±0.056	0.93	0.914	0.899	0.914±0.016	0	1.32763
586992323	PREDICTED: probable ATP-dependent RNA helicase DDX23 [Felis catus]	820	95.54	9.55	23.29	20	20	45	0.971	1.055	1.038	1.021±0.044	0.939	1.017	0.977	0.978±0.039	0.721	0.745	0.79	0.752±0.035	0.961	0.972	1.018	0.984±0.030	0.861	0.906	0.869	0.879±0.024	0.808	0.875	0.903	0.862±0.049	0	1.46325
755757707	PREDICTED: splicing factor 3B subunit 4 [Felis catus]	424	44.34	8.56	4.72	2	2	8	1.096	1.028	1.021	1.048±0.041	1.179	0.955	1.008	1.047±0.117	1.162	1.193	1.115	1.157±0.039	0.881	0.955	0.914	0.917±0.037	1.011	1.02	0.776	0.936±0.138	1.008	0.982	0.849	0.946±0.085	0.037	1.53737
410964769	PREDICTED: proliferation-associated protein 2G4 [Felis catus]	394	43.78	6.55	54.31	18	19	138	0.994	1.026	1.049	1.023±0.028	1.028	1.064	1.049	1.047±0.018	1.004	1.025	1.077	1.035±0.038	0.977	0.925	0.943	0.948±0.026	0.873	0.872	0.828	0.858±0.026	0.872	0.866	0.893	0.877±0.014	0	1.30072
755812202	PREDICTED: histone-binding protein RBBP7 [Felis catus]	391	43.63	5.11	32.99	6	11	62	0.991	1.074	1.085	1.050±0.051	1.057	1.116	1.124	1.099±0.037	1.014	1.042	1.033	1.030±0.014	0.928	0.985	0.928	0.947±0.033	0.917	0.911	0.751	0.860±0.094	0.871	0.942	0.852	0.888±0.047	0.001	1.49667
586974458	PREDICTED: core histone macro-H2A.1 isoform X2 [Felis catus]	371	39.46	9.77	28.57	9	9	20	0.874	1.019	1.018	0.970±0.083	0.866	0.877	0.941	0.895±0.041	0.931	0.827	0.987	0.915±0.081	1.046	1.142	1.241	1.143±0.098	0.902	0.939	0.937	0.926±0.021	1.062	1.074	1.006	1.047±0.036	0.005	1.5006
410977253	PREDICTED: mitogen-activated protein kinase 1 [Felis catus]	360	41.35	6.98	46.94	10	16	66	0.971	1.014	1.004	0.996±0.023	0.902	0.914	0.908	0.908±0.006	0.965	0.866	0.919	0.917±0.050	0.963	0.876	0.956	0.932±0.048	0.92	0.819	0.818	0.852±0.059	0.812	0.735	0.877	0.808±0.071	0.007	1.37959
586980704	PREDICTED: regulation of nuclear pre-mRNA domain-containing protein 1B isoform X2 [Felis catus]	325	36.78	5.97	16.31	5	5	14	1.03	0.954	1.014	0.999±0.040	1.108	1.046	1.183	1.112±0.069	1.104	0.949	1.111	1.055±0.092	0.918	0.939	0.905	0.921±0.017	0.974	0.99	0.945	0.970±0.023	0.923	0.966	0.962	0.950±0.024	0.007	1.30718
410976730	PREDICTED: 60S acidic ribosomal protein P0 [Felis catus]	317	34.27	5.97	44.16	12	12	95	1.009	1.046	1.112	1.056±0.052	0.911	0.956	0.898	0.922±0.030	0.936	0.921	0.977	0.945±0.029	0.943	0.947	0.989	0.960±0.025	0.843	0.848	0.879	0.857±0.020	0.863	0.954	0.973	0.930±0.059	0.001	1.3191
755756074	PREDICTED: zinc finger Ran-binding domain-containing protein 2 isoform X2 [Felis catus]	320	36.31	9.76	19.38	6	6	16	1.067	1.018	1.032	1.039±0.025	1.204	1.091	0.999	1.098±0.103	0.859	0.839	0.734	0.811±0.067	1.052	1.086	0.935	1.024±0.079	1.014	0.901	0.801	0.905±0.107	0.856	0.897	0.775	0.843±0.062	0.004	1.64033
755804351	PREDICTED: RNA-binding protein with serine-rich domain 1 isoform X1 [Felis catus]	305	34.2	11.84	24.59	6	6	16	1.125	1.052	1.051	1.076±0.042	1.009	1.039	1.06	1.036±0.026	0.814	0.667	0.607	0.696±0.107	1.111	1.046	1.092	1.083±0.033	1.075	0.963	0.989	1.009±0.059	0.906	1.054	1.026	0.995±0.079	0	1.85338
755756742	PREDICTED: 60S ribosomal protein L5 [Felis catus]	364	41.9	9.82	39.29	21	21	187	0.842	0.993	0.984	0.940±0.085	1.006	0.974	0.98	0.987±0.017	1.014	0.976	0.924	0.971±0.045	1.111	1.008	1.012	1.044±0.058	0.864	0.902	0.811	0.859±0.046	0.912	0.933	0.908	0.918±0.013	0.013	1.36991
586999719	PREDICTED: transformer-2 protein homolog beta isoform X2 [Felis catus]	287	33.49	11.21	23	5	6	32	1.142	1.05	1.079	1.090±0.047	1.213	0.997	1.282	1.164±0.149	1.116	1.069	1.045	1.077±0.036	0.91	0.989	0.959	0.953±0.040	1.003	0.923	0.874	0.933±0.065	1.085	1.018	0.974	1.026±0.056	0.023	1.46682
410979437	PREDICTED: 60S ribosomal protein L7a [Felis catus]	266	29.96	10.61	38.35	13	13	70	0.856	1.018	0.954	0.943±0.082	1.151	1.121	1.123	1.132±0.017	1.199	1.275	0.949	1.141±0.171	2.373	2.367	2.178	2.306±0.111	1.235	1.159	1.046	1.147±0.095	1.6	1.873	1.36	1.611±0.257	0	2.7722
755770181	PREDICTED: proteasome subunit alpha type-1 [Felis catus]	263	29.46	6.8	42.59	11	11	63	0.938	1.017	1.041	0.999±0.054	0.967	0.992	0.968	0.976±0.014	0.911	0.945	1.009	0.955±0.050	0.935	0.866	0.961	0.921±0.049	0.853	0.918	0.776	0.849±0.071	0.787	0.855	0.854	0.832±0.039	0.006	1.34149
410948190	PREDICTED: probable ATP-dependent RNA helicase DDX46 isoform X2 [Felis catus]	1030	117.19	9.29	17.86	18	18	42	0.976	1.011	1.061	1.016±0.043	0.892	0.994	0.85	0.912±0.074	0.804	0.788	0.771	0.788±0.017	1.003	1.074	0.992	1.023±0.045	0.882	0.961	0.845	0.896±0.059	0.823	0.916	0.883	0.874±0.047	0.001	1.393
587009343	PREDICTED: protein SET [Felis catus]	259	30.33	4.2	27.8	8	8	69	1.175	0.981	1.013	1.056±0.104	1.224	1.019	1.143	1.129±0.103	1.023	1.023	0.936	0.994±0.050	0.831	0.957	0.889	0.892±0.063	0.892	0.881	0.864	0.879±0.014	0.943	0.879	0.89	0.904±0.034	0.004	1.47292
410973949	PREDICTED: FACT complex subunit SSRP1 isoform X2 [Felis catus]	709	81.02	6.87	24.96	16	17	54	0.993	0.903	0.982	0.959±0.049	0.933	0.958	0.933	0.941±0.014	0.826	0.787	0.699	0.771±0.065	0.915	0.967	0.915	0.932±0.030	0.901	0.922	0.835	0.886±0.045	0.862	0.917	0.862	0.880±0.032	0.002	1.4206
410988278	PREDICTED: eukaryotic translation initiation factor 2 subunit 3 [Felis catus]	472	51.03	8.4	40.04	16	16	79	1.04	0.954	1.071	1.022±0.061	0.934	0.878	0.942	0.918±0.035	0.929	0.884	0.913	0.909±0.023	0.949	0.877	0.949	0.925±0.042	0.843	0.804	0.776	0.808±0.034	0.874	0.845	0.909	0.876±0.032	0.001	1.38015
755767730	PREDICTED: dolichyl-diphosphooligosaccharide--protein glycosyltransferase subunit STT3A [Felis catus]	705	80.53	8.1	13.48	10	11	55	0.992	0.939	0.877	0.936±0.058	0.94	0.977	0.929	0.949±0.025	0.936	0.993	0.959	0.963±0.029	1.026	1.069	0.96	1.018±0.055	1.024	1.011	1.064	1.033±0.028	1.138	1.127	1.048	1.104±0.049	0.003	1.29761
586973234	PREDICTED: high mobility group protein B1 [Felis catus]	215	24.89	5.74	46.05	13	15	73	1.021	0.975	0.991	0.996±0.023	1.076	0.936	0.991	1.001±0.071	0.861	0.772	0.722	0.785±0.070	0.906	0.98	0.977	0.954±0.042	0.827	0.825	0.75	0.801±0.044	0.853	0.806	0.766	0.808±0.044	0	1.4903
410955221	PREDICTED: S-adenosylmethionine synthase isoform type-2 [Felis catus]	395	43.68	6.48	39.24	13	13	61	0.997	0.961	1.024	0.994±0.032	1.145	1.115	1.077	1.112±0.034	1.078	1.024	1.03	1.044±0.030	1.021	0.969	1.029	1.006±0.033	0.972	0.855	0.961	0.929±0.065	0.891	0.83	0.94	0.887±0.055	0.001	1.37952
586992658	PREDICTED: chromobox protein homolog 5 [Felis catus]	191	22.24	5.86	47.12	9	9	35	1.039	1.031	0.989	1.020±0.027	1.095	1.225	1.113	1.144±0.070	1.011	1.149	0.985	1.048±0.088	0.901	1.036	0.948	0.962±0.069	0.865	0.925	0.872	0.887±0.033	0.885	0.88	0.866	0.877±0.010	0.001	1.41618
410962973	PREDICTED: heat shock protein HSP 90-alpha [Felis catus]	733	84.72	5.01	46.52	25	43	803	1.003	1.041	1.081	1.042±0.039	0.982	0.989	1.017	0.996±0.019	0.977	0.963	0.974	0.971±0.007	0.937	0.924	0.985	0.949±0.032	0.89	0.866	0.822	0.859±0.034	0.854	0.858	0.922	0.878±0.038	0	1.31509
410950858	PREDICTED: 60S ribosomal protein L18a [Felis catus]	176	20.77	10.81	38.07	8	8	48	0.92	0.946	0.928	0.931±0.013	1.085	1.287	1.058	1.143±0.125	1.075	1.388	0.974	1.146±0.216	1.457	1.818	1.536	1.604±0.190	1.043	1.149	1.079	1.090±0.054	1.317	1.659	1.436	1.471±0.174	0.001	1.97609
586996530	PREDICTED: RNA-binding protein 8A isoform X2 [Felis catus]	173	19.75	5.92	15.61	3	3	28	1.047	1.016	0.977	1.013±0.035	1.171	1.015	1.14	1.109±0.083	1.073	1.091	1.004	1.056±0.046	0.856	0.915	0.973	0.915±0.059	1.042	0.885	0.914	0.947±0.084	0.994	0.857	0.873	0.908±0.075	0.014	1.36799
587000506	PREDICTED: dolichyl-diphosphooligosaccharide--protein glycosyltransferase subunit STT3B [Felis catus]	680	77.78	8.87	11.47	8	9	36	1.003	0.939	0.911	0.951±0.047	1.058	0.994	0.985	1.012±0.040	1.014	0.977	0.981	0.991±0.020	1.212	1.075	1.003	1.097±0.106	1.062	0.945	1.026	1.011±0.060	1.249	1.11	1.165	1.175±0.070	0.01	1.37102
410974522	PREDICTED: cofilin-1 isoform X1 [Felis catus]	166	18.51	8	91.57	21	24	770	1.071	1.024	1.031	1.042±0.025	1.021	0.899	0.999	0.973±0.065	0.986	0.964	0.985	0.978±0.012	0.882	0.865	0.973	0.907±0.058	0.846	0.799	0.891	0.845±0.046	0.838	0.806	0.906	0.850±0.051	0.001	1.34043
755772031	PREDICTED: pre-mRNA-processing factor 19 [Felis catus]	504	55.12	6.61	20.83	11	13	46	0.962	1.04	1.066	1.023±0.054	1.004	1.109	1.068	1.060±0.053	1.025	1.108	1.086	1.073±0.043	0.964	0.963	0.984	0.970±0.012	0.874	0.912	0.887	0.891±0.019	0.944	0.942	0.931	0.939±0.007	0	1.26888
410977425	PREDICTED: ubiquitin carboxyl-terminal hydrolase 14 [Felis catus]	494	56.04	5.35	27.53	14	14	48	1.023	1.022	1.073	1.039±0.029	1.009	0.945	0.868	0.941±0.071	0.958	0.958	0.878	0.931±0.046	0.877	0.922	0.891	0.897±0.023	0.805	0.908	0.808	0.840±0.059	0.85	0.885	0.914	0.883±0.032	0.004	1.33292
755779231	PREDICTED: coronin-1C [Felis catus]	474	53.22	7.08	38.61	22	22	92	0.956	0.986	0.97	0.971±0.015	0.915	0.914	0.929	0.919±0.008	0.887	0.892	0.938	0.906±0.028	0.93	0.851	0.916	0.899±0.042	0.817	0.804	0.763	0.795±0.028	0.877	0.789	0.869	0.845±0.049	0	1.29227
755780447	PREDICTED: ubiquitin-conjugating enzyme E2 L3 [Felis catus]	168	19.35	5.97	52.98	7	8	43	1.15	1.086	1.068	1.101±0.043	1.164	0.993	0.997	1.051±0.098	1.081	1.074	1.075	1.077±0.004	0.898	0.903	1.002	0.934±0.059	0.921	0.753	0.86	0.845±0.085	0.983	0.83	0.967	0.927±0.084	0.004	1.54582
410974246	PREDICTED: elongation factor 1-gamma [Felis catus]	437	50.02	6.74	37.99	21	21	168	1.018	1	1.06	1.026±0.031	0.92	0.975	0.972	0.956±0.031	0.926	0.949	1.003	0.959±0.040	0.903	0.93	0.932	0.922±0.016	0.85	0.899	0.808	0.852±0.046	0.848	0.85	0.888	0.862±0.023	0	1.31188
410972063	PREDICTED: histone H2AX [Felis catus]	143	15.12	10.74	23.78	4	6	333	1.105	0.947	0.903	0.985±0.106	1.23	0.951	1.185	1.122±0.150	1.261	1.083	1.134	1.159±0.092	1.517	1.371	1.384	1.424±0.081	0.75	0.686	0.87	0.769±0.093	0.88	1.128	1.073	1.027±0.130	0	2.21137
54039389	RecName: Full=40S ribosomal protein S17	135	15.51	9.85	40	8	8	54	0.99	0.968	1.042	1.000±0.038	1.011	0.976	0.984	0.990±0.018	1.04	1	1.113	1.051±0.057	0.937	0.837	1.056	0.943±0.110	0.875	0.872	0.774	0.840±0.057	0.91	0.927	0.953	0.930±0.022	0.015	1.43798
755772766	PREDICTED: EH domain-containing protein 1 [Felis catus]	548	61.97	6.83	23.18	11	13	55	1.046	1.026	0.979	1.017±0.034	0.88	0.974	0.927	0.927±0.047	0.868	0.911	0.897	0.892±0.022	0.876	0.918	0.888	0.894±0.022	0.777	0.952	0.8	0.843±0.095	0.805	0.884	0.869	0.853±0.042	0.013	1.3462
755803660	PREDICTED: ubiquitin domain-containing protein UBFD1, partial [Felis catus]	263	28.94	8.54	20.15	5	5	22	1.074	1.045	1.029	1.049±0.023	1.042	0.989	1.126	1.052±0.069	0.966	1.071	0.968	1.002±0.060	0.834	0.918	0.913	0.888±0.047	0.82	0.888	0.923	0.877±0.052	0.935	0.829	0.953	0.906±0.067	0.004	1.37317
586986252	PREDICTED: prefoldin subunit 6 [Felis catus]	129	14.56	8.88	44.96	7	7	17	1.089	0.966	1.099	1.051±0.074	1.055	0.94	1.053	1.016±0.066	1.007	0.97	1.026	1.001±0.028	0.827	0.863	1	0.897±0.091	0.826	0.791	0.895	0.837±0.053	0.914	0.818	0.979	0.904±0.081	0.016	1.38938
755764995	PREDICTED: F-box-like/WD repeat-containing protein TBL1XR1 [Felis catus]	514	55.68	5.55	20.62	5	8	20	1.104	1.034	1.045	1.061±0.038	0.932	1.072	0.982	0.995±0.071	1.003	0.907	0.99	0.967±0.052	0.901	1.005	0.939	0.948±0.053	0.983	0.893	0.858	0.911±0.064	0.823	0.88	0.877	0.860±0.032	0.01	1.34143
410949730	PREDICTED: activated RNA polymerase II transcriptional coactivator p15 [Felis catus]	127	14.42	9.6	33.86	5	5	15	1.167	1.195	1.026	1.129±0.091	1.159	1.137	0.913	1.070±0.136	0.814	0.887	0.763	0.821±0.062	0.978	1.157	1.06	1.065±0.090	0.965	1.09	0.962	1.006±0.073	0.82	0.967	0.932	0.906±0.077	0.012	1.56619
410987714	PREDICTED: derlin-1 [Felis catus]	251	28.8	9.51	8.76	2	2	3	0.919	0.875	0.915	0.903±0.024	1.017	1.056	0.992	1.022±0.032	0.854	0.913	0.993	0.920±0.070	1.052	1.047	0.948	1.016±0.059	1.289	0.985	1.329	1.201±0.188	1.239	1.165	1.023	1.142±0.110	0.016	1.55621
410979074	PREDICTED: 60S ribosomal protein L35 [Felis catus]	123	14.56	11.05	44.72	6	8	26	0.714	1.015	0.912	0.880±0.153	1.232	1.068	1.151	1.150±0.082	1.351	1.324	1.097	1.257±0.140	2.345	2.134	2.274	2.251±0.107	1.022	0.877	0.864	0.921±0.088	1.444	1.363	1.142	1.316±0.156	0	3.28431
755706170	PREDICTED: proteasome subunit alpha type-7, partial [Felis catus]	243	27.2	8.46	42.8	11	11	80	1.033	0.993	1.033	1.020±0.023	0.977	0.925	0.959	0.954±0.026	0.91	0.929	0.955	0.931±0.023	0.922	0.877	0.898	0.899±0.023	0.915	0.826	0.822	0.854±0.053	0.864	0.781	0.815	0.820±0.042	0	1.32266
755793842	PREDICTED: splicing factor U2AF 65 kDa subunit isoform X2 [Felis catus]	471	53.09	9.09	19.53	9	9	28	1.02	1.057	1.026	1.034±0.020	0.919	0.989	0.872	0.927±0.059	0.599	0.724	0.633	0.652±0.065	0.984	1.016	0.954	0.985±0.031	0.862	0.938	0.791	0.864±0.074	0.771	0.846	0.772	0.796±0.043	0	1.76461
410968499	PREDICTED: translin isoform X1 [Felis catus]	228	26.12	6.44	22.81	6	6	16	0.978	0.957	1.016	0.984±0.030	0.906	0.968	0.887	0.920±0.042	0.83	0.764	0.839	0.811±0.041	0.913	0.911	0.903	0.909±0.005	0.753	0.735	0.707	0.732±0.023	0.758	0.797	0.8	0.785±0.023	0	1.43706
410963980	PREDICTED: L-lactate dehydrogenase B chain [Felis catus]	334	36.57	6.44	45.51	16	18	224	0.988	1.014	1.038	1.013±0.025	0.93	0.968	0.972	0.957±0.023	0.907	0.921	0.957	0.928±0.026	0.904	0.906	1.006	0.939±0.058	0.756	0.812	0.891	0.820±0.068	0.787	0.806	0.931	0.841±0.078	0.005	1.37302
755709290	PREDICTED: exportin-1 [Felis catus]	991	113.86	6.4	22.5	19	20	89	1	0.979	1.007	0.995±0.015	0.893	0.913	0.925	0.910±0.016	0.879	0.837	0.935	0.884±0.049	0.929	0.877	0.909	0.905±0.026	0.805	0.818	0.816	0.813±0.007	0.814	0.802	0.896	0.837±0.051	0	1.25561
587006657	PREDICTED: 14-3-3 protein eta [Felis catus]	292	33.85	5.2	26.03	6	10	173	0.951	0.989	1.064	1.001±0.058	0.922	0.969	0.997	0.963±0.038	0.873	0.905	0.939	0.906±0.033	0.886	0.94	0.92	0.915±0.027	0.805	0.902	0.782	0.830±0.064	0.755	0.88	0.834	0.823±0.063	0.005	1.40927
587009147	PREDICTED: 78 kDa glucose-regulated protein [Felis catus]	654	72.21	5.16	60.24	38	41	675	1.105	1.011	1.053	1.056±0.047	0.934	0.839	0.924	0.899±0.052	0.905	0.914	0.969	0.929±0.035	0.877	0.914	0.988	0.926±0.057	1.032	1	1.1	1.044±0.051	1.096	1.077	1.165	1.113±0.046	0.001	1.38856
755760621	PREDICTED: glutaminase kidney isoform, mitochondrial [Felis catus]	558	62.44	7.77	19.71	9	9	30	1.004	1.014	1.004	1.007±0.006	1.033	0.994	0.966	0.998±0.034	0.968	1.103	1.05	1.040±0.068	1.014	1.098	1.027	1.046±0.045	1.037	1.179	1.07	1.095±0.074	1.147	1.177	1.163	1.162±0.015	0.01	1.2205
410981133	PREDICTED: ras-related protein Rab-5C [Felis catus]	216	23.45	8.41	37.04	4	6	32	1.018	0.976	0.994	0.996±0.021	0.881	0.878	0.87	0.876±0.006	0.991	0.977	0.95	0.973±0.021	1.078	1.095	1.02	1.064±0.039	1.069	0.991	1.053	1.038±0.041	1.1	1.019	1.106	1.075±0.049	0	1.27126
410949919	PREDICTED: U6 snRNA-associated Sm-like protein LSm7 [Felis catus]	103	11.58	5.27	16.5	3	3	9	1.076	1.16	1.007	1.081±0.077	1.149	1.064	1.096	1.103±0.043	1.081	1.178	0.956	1.072±0.111	1.029	0.974	0.905	0.969±0.062	0.736	1.014	0.798	0.849±0.146	0.887	1.004	0.864	0.918±0.075	0.029	1.60054
410952018	PREDICTED: ras-related protein Ral-A [Felis catus]	206	23.52	7.11	20.39	3	4	16	1.159	1.012	0.965	1.045±0.101	1.089	1.055	1.084	1.076±0.018	0.99	0.992	1.052	1.011±0.035	1.019	0.985	1.029	1.011±0.023	0.913	0.837	0.891	0.880±0.039	0.915	0.851	0.964	0.910±0.057	0.004	1.38471
587004307	PREDICTED: cyclin-dependent kinase 1 [Felis catus]	297	34.06	8.41	47.47	10	13	62	1.004	1.013	0.983	1.000±0.015	1.026	1.073	0.961	1.020±0.056	0.943	0.976	0.96	0.960±0.017	1.034	1.083	0.938	1.018±0.074	0.835	0.831	0.739	0.802±0.054	0.863	0.825	0.842	0.843±0.019	0	1.46549
410952969	PREDICTED: putative RNA-binding protein Luc7-like 2 isoform X2 [Felis catus]	392	46.49	10.07	22.45	4	8	29	1.231	0.978	0.963	1.057±0.151	0.925	0.848	0.884	0.886±0.039	0.896	0.815	0.846	0.852±0.041	1.264	1.197	1.098	1.186±0.084	1.058	0.799	0.846	0.901±0.138	0.965	0.801	0.853	0.873±0.084	0.008	1.58198
755775186	PREDICTED: voltage-dependent anion-selective channel protein 2 [Felis catus]	294	31.57	7.55	67.69	15	16	167	0.993	1.045	1.051	1.030±0.032	0.959	1.054	1.006	1.006±0.048	0.971	1.047	1.126	1.048±0.078	1.073	1.035	1.176	1.095±0.073	1.084	1.126	1.186	1.132±0.051	1.151	1.179	1.178	1.169±0.016	0.021	1.2367
587004389	PREDICTED: ATP-dependent RNA helicase DDX50 isoform X2 [Felis catus]	673	75	9.26	17.98	7	11	22	0.915	1.068	0.91	0.964±0.090	0.978	1.035	1.053	1.022±0.039	1.004	1.085	0.989	1.026±0.052	0.889	0.975	1.046	0.970±0.079	1.134	1.109	1.1	1.114±0.018	1.235	1.199	1.014	1.149±0.119	0.048	1.3892
410982472	PREDICTED: 60S ribosomal protein L18 [Felis catus]	188	21.58	11.69	37.77	7	7	29	0.897	0.949	0.874	0.907±0.038	1.197	1.193	1.016	1.135±0.103	1.18	1.245	0.974	1.133±0.141	1.683	1.694	1.432	1.603±0.148	1.264	1.18	1.065	1.170±0.100	1.493	1.686	1.282	1.487±0.202	0	1.93822
755710228	PREDICTED: eukaryotic translation initiation factor 5B [Felis catus]	1121	127.12	7.11	22.84	25	25	87	1.03	0.988	1.004	1.007±0.021	0.924	0.932	0.95	0.935±0.013	0.686	0.679	0.689	0.685±0.005	0.891	0.954	0.94	0.928±0.033	0.817	0.866	0.825	0.836±0.026	0.79	0.823	0.828	0.814±0.021	0	1.51694
410965066	PREDICTED: ras-related protein Rap-1b [Felis catus]	184	20.86	5.78	41.3	4	8	50	1.073	0.965	0.983	1.007±0.058	0.898	0.813	0.98	0.897±0.084	0.873	0.808	0.922	0.868±0.057	0.883	0.817	0.873	0.858±0.036	0.781	0.684	0.773	0.746±0.054	0.785	0.772	0.885	0.814±0.062	0.004	1.56871
410973259	PREDICTED: small acidic protein [Felis catus]	182	20.24	4.74	20.88	5	5	33	1.072	0.985	1.001	1.019±0.046	1.076	0.915	1.005	0.999±0.081	0.958	0.961	0.908	0.942±0.030	0.804	0.828	0.968	0.867±0.089	0.809	0.796	0.805	0.803±0.007	0.865	0.82	0.914	0.866±0.047	0.004	1.35176
755791742	PREDICTED: SWI/SNF-related matrix-associated actin-dependent regulator of chromatin subfamily D member 2 isoform X2 [Felis catus]	456	52.29	9.44	14.69	4	6	10	0.914	1.008	1.017	0.980±0.057	0.958	1.104	1.038	1.033±0.073	1.071	1.166	1.064	1.100±0.057	1.056	1.291	1.104	1.150±0.124	1.328	1.283	1.182	1.264±0.075	1.082	1.349	1.093	1.175±0.151	0.039	1.47593
755707623	PREDICTED: RNA-binding protein 39 isoform X2 [Felis catus]	524	58.62	10.13	10.11	6	6	21	1.009	1.012	0.921	0.981±0.052	0.848	0.886	0.7	0.811±0.098	0.856	0.802	0.661	0.773±0.101	1.191	1.165	1.158	1.171±0.017	0.991	0.849	0.798	0.879±0.100	0.974	0.878	0.832	0.895±0.072	0.001	1.80182
410977391	PREDICTED: myosin regulatory light polypeptide 9 isoform X2 [Felis catus]	172	19.85	4.81	59.88	4	10	160	1.03	1.062	1.02	1.037±0.022	1.105	1.039	1.099	1.081±0.036	1.056	1.103	1.12	1.093±0.033	1.004	1.06	1.176	1.080±0.088	1.177	1.235	1.339	1.250±0.082	1.178	1.152	1.24	1.190±0.045	0.005	1.33367
755727141	PREDICTED: flotillin-1 [Felis catus]	427	47.32	7.49	26	9	9	25	0.966	1.04	1.019	1.008±0.038	0.904	0.923	0.87	0.899±0.027	0.922	0.95	0.927	0.933±0.015	0.98	0.995	1.031	1.002±0.026	1.045	1.052	1.097	1.065±0.028	1.085	1.011	1.039	1.045±0.037	0	1.26092
755730742	PREDICTED: translocation protein SEC63 homolog [Felis catus]	760	87.9	5.31	18.16	12	12	43	1	1.004	0.984	0.996±0.011	1.023	0.912	0.993	0.976±0.057	1.008	0.976	1.02	1.001±0.023	1.125	1.057	1.033	1.072±0.048	1.117	0.997	1.114	1.076±0.068	1.208	1.117	1.191	1.172±0.048	0.002	1.32456
587002625	PREDICTED: apoptosis inhibitor 5 isoform X2 [Felis catus]	504	56.82	5.92	28.17	14	14	49	0.981	0.997	1.003	0.994±0.011	1.045	1.005	1.012	1.021±0.021	0.987	0.902	0.96	0.950±0.043	0.929	0.939	0.891	0.920±0.025	0.947	0.816	0.78	0.848±0.088	0.906	0.799	0.854	0.853±0.054	0.003	1.33974
755759077	PREDICTED: histone acetyltransferase type B catalytic subunit isoform X2 [Felis catus]	413	48.84	5.81	17.43	8	8	27	1	1.053	1.027	1.027±0.027	1.073	1.038	1.104	1.072±0.033	0.964	0.998	1.1	1.021±0.071	1.012	0.97	1.011	0.998±0.024	0.94	0.926	0.916	0.927±0.012	0.871	0.923	0.873	0.889±0.029	0.001	1.26751
410983859	PREDICTED: 26S proteasome non-ATPase regulatory subunit 7 [Felis catus]	324	36.97	6.77	26.23	8	8	29	1.027	0.999	1.064	1.030±0.033	1.032	0.969	0.967	0.989±0.037	0.937	0.916	0.97	0.941±0.027	0.957	1.012	0.996	0.988±0.028	0.802	0.875	0.871	0.849±0.041	0.832	0.86	0.873	0.855±0.021	0	1.32668
410981496	PREDICTED: coiled-coil domain-containing protein 47 [Felis catus]	483	55.77	4.84	31.26	16	16	50	0.999	0.964	1.017	0.993±0.027	1.019	1.003	0.985	1.002±0.017	1.018	0.959	1.027	1.001±0.037	1.048	0.991	1.073	1.037±0.042	1.077	1.025	1.104	1.069±0.040	1.167	1.084	1.175	1.142±0.050	0.003	1.22523
586993583	PREDICTED: 60S ribosomal protein L3 [Felis catus]	420	47.95	10.23	47.14	26	26	134	0.787	1.021	1.038	0.949±0.140	1.05	1.14	1.047	1.079±0.053	1.118	1.162	1.003	1.094±0.082	1.199	1.174	1.129	1.167±0.035	0.919	0.96	0.943	0.941±0.021	0.992	1.094	1.054	1.047±0.051	0.02	1.52351
410977958	PREDICTED: cyclin-dependent kinases regulatory subunit 2 [Felis catus]	79	9.87	8.46	40.51	3	4	20	1.035	0.964	1.014	1.004±0.036	1.325	1.403	1.211	1.313±0.097	1.383	1.37	1.126	1.293±0.145	1.106	1.114	0.992	1.071±0.068	1.163	1.225	0.977	1.122±0.129	1.153	0.972	0.966	1.030±0.106	0.011	1.45539
755695049	PREDICTED: ubiquitin-conjugating enzyme E2 R1 [Felis catus]	236	26.67	4.56	15.68	2	4	15	1.074	1.023	0.961	1.019±0.057	1.233	1.193	1.277	1.234±0.042	1.115	1.232	1.085	1.144±0.078	0.927	1.085	1.231	1.081±0.152	1.015	1.057	0.9	0.991±0.081	1.039	0.971	0.979	0.996±0.037	0.023	1.41889
410957057	PREDICTED: bifunctional 3'-phosphoadenosine 5'-phosphosulfate synthase 1 [Felis catus]	624	70.8	6.86	27.08	17	17	56	0.998	0.991	0.973	0.987±0.013	1.017	1.06	1.046	1.041±0.022	1.019	0.987	0.994	1.000±0.017	0.967	0.969	0.946	0.961±0.013	0.92	0.861	0.873	0.885±0.031	0.843	0.804	0.838	0.828±0.021	0	1.31841
410954871	PREDICTED: T-complex protein 1 subunit delta [Felis catus]	539	58	7.83	49.35	26	27	188	0.982	1.039	1.064	1.028±0.042	0.964	1.023	0.988	0.992±0.030	0.952	0.97	0.968	0.963±0.010	0.939	0.946	0.94	0.942±0.004	0.872	0.876	0.818	0.855±0.032	0.837	0.828	0.899	0.855±0.039	0	1.30073
231575	RecName: Full=Sarcoplasmic/endoplasmic reticulum calcium ATPase 2; Short=SERCA2; Short=SR Ca(2+)-ATPase 2; AltName: Full=Calcium pump 2; AltName: Full=Calcium-transporting ATPase sarcoplasmic reticulum type, slow twitch skeletal muscle isoform; AltName: Full=Endoplasmic reticulum class 1/2 Ca(2+) ATPase	997	109.64	5.4	30.09	24	31	135	0.99	0.983	0.938	0.970±0.028	1.037	1.002	1.023	1.021±0.018	1.05	1.005	1.061	1.039±0.030	1.142	1.055	1.135	1.111±0.048	1.098	0.979	1.141	1.073±0.084	1.189	1.164	1.191	1.181±0.015	0.001	1.26972
410966522	PREDICTED: chloride intracellular channel protein 4 [Felis catus]	234	26.52	6.38	28.21	4	5	30	0.964	0.942	1.087	0.998±0.078	0.959	1.054	0.918	0.977±0.070	0.885	0.95	0.912	0.916±0.033	0.927	0.92	0.927	0.925±0.004	0.837	0.953	0.826	0.872±0.070	0.791	0.848	0.845	0.828±0.032	0.023	1.37421
410948265	PREDICTED: stress-70 protein, mitochondrial [Felis catus]	679	73.59	6.21	48.6	33	34	268	1.065	1.037	1.009	1.037±0.028	1.067	1.002	1.034	1.034±0.033	1.05	1.12	1.077	1.082±0.035	1.007	1.114	1.11	1.077±0.061	1.079	1.105	1.163	1.116±0.043	1.195	1.119	1.166	1.160±0.038	0.021	1.19261
410963689	PREDICTED: prohibitin-2 [Felis catus]	299	33.34	9.85	48.16	15	16	104	0.999	0.992	1.009	1.000±0.009	1.01	1.015	0.961	0.995±0.030	1.02	1.037	1.037	1.031±0.010	1.114	1.083	1.088	1.095±0.017	1.108	1.107	1.178	1.131±0.041	1.191	1.168	1.153	1.171±0.019	0	1.23933
587002452	PREDICTED: alpha-parvin, partial [Felis catus]	361	41.09	5.66	32.13	12	12	49	1.029	1.025	0.983	1.012±0.025	0.981	0.949	1.029	0.986±0.040	0.956	0.899	0.999	0.951±0.050	0.908	0.871	0.884	0.888±0.019	0.793	0.804	0.732	0.776±0.039	0.824	0.783	0.779	0.795±0.025	0	1.40574
587014065	PREDICTED: U1 small nuclear ribonucleoprotein A [Felis catus]	282	31.24	9.83	28.37	6	8	33	1.07	0.947	0.96	0.992±0.068	0.982	0.927	1.032	0.980±0.053	0.947	0.842	0.922	0.904±0.055	0.823	0.825	0.94	0.863±0.067	0.847	0.71	0.878	0.812±0.089	0.9	0.714	0.774	0.796±0.095	0.025	1.50704
755805164	PREDICTED: putative RNA-binding protein Luc7-like 1 [Felis catus]	472	54.55	9.86	19.28	5	9	33	1.223	1.008	1.057	1.096±0.113	1.047	0.91	0.978	0.978±0.069	0.861	0.796	0.854	0.837±0.036	1.159	1.111	0.999	1.090±0.082	1.189	0.919	0.901	1.003±0.161	0.848	0.839	1.007	0.898±0.095	0.047	1.53643
410957694	PREDICTED: glucosamine-6-phosphate isomerase 2 isoform X1 [Felis catus]	276	31.09	6.9	38.41	5	7	16	1.066	1.019	1.179	1.088±0.082	0.834	0.922	0.958	0.905±0.064	0.897	0.796	0.913	0.869±0.063	0.91	0.921	0.903	0.911±0.009	0.839	0.898	0.858	0.865±0.030	0.824	0.945	1.005	0.925±0.092	0.01	1.48116
410963376	PREDICTED: ras-related protein Rab-18 [Felis catus]	206	22.99	5.24	37.86	7	7	18	0.955	1.069	0.99	1.005±0.058	0.941	1.02	0.979	0.980±0.040	0.987	1.092	1.034	1.038±0.053	1.106	1.12	1.066	1.097±0.028	1.065	1.32	1.093	1.159±0.140	1.174	1.264	1.193	1.210±0.047	0.012	1.40276
755691295	PREDICTED: transcription factor BTF3 [Felis catus]	206	22.15	9.38	34.47	7	8	24	1.004	1.011	1.132	1.049±0.072	1.442	1.215	1.389	1.349±0.119	1.23	1.299	1.29	1.273±0.038	0.928	0.951	1.066	0.982±0.074	0.836	0.788	0.799	0.808±0.025	0.934	0.863	0.951	0.916±0.047	0	1.82995
410982648	PREDICTED: EH domain-containing protein 2 [Felis catus]	543	61.28	6.46	27.62	11	14	46	1.016	0.959	1.011	0.995±0.032	1.165	1.197	1.112	1.158±0.043	1.061	1.008	1.058	1.042±0.030	0.992	0.917	0.935	0.948±0.039	1.027	0.948	0.931	0.969±0.051	0.878	0.885	0.877	0.880±0.004	0	1.36488
586994827	PREDICTED: YTH domain-containing family protein 2 [Felis catus]	530	56.9	8.94	16.98	5	9	28	0.982	1.01	1.07	1.021±0.045	1.148	0.989	1.024	1.054±0.084	1.037	1.06	0.983	1.027±0.040	1.077	0.994	0.9	0.990±0.089	0.838	0.921	0.983	0.914±0.073	0.858	0.862	0.903	0.874±0.025	0.03	1.36993
586985921	PREDICTED: ATPase WRNIP1 [Felis catus]	465	51.57	6.93	7.74	3	3	6	0.997	1.022	1.048	1.022±0.026	0.968	1.031	1.044	1.014±0.041	0.966	0.974	1.165	1.035±0.113	1.047	1.16	1.07	1.092±0.060	1.282	1.156	1.292	1.243±0.076	1.029	1.086	1.105	1.073±0.040	0.01	1.33747
586997650	PREDICTED: 60 kDa heat shock protein, mitochondrial [Felis catus]	573	60.93	5.87	65.1	32	32	328	1.044	1.015	1.055	1.038±0.021	1.087	1.06	1.089	1.079±0.016	1.071	1.119	1.141	1.110±0.036	1.068	1.108	1.15	1.109±0.041	1.105	1.124	1.207	1.145±0.054	1.195	1.194	1.241	1.210±0.027	0.001	1.22266
755706428	PREDICTED: DNA topoisomerase 1 [Felis catus]	781	92.61	9.38	19.46	17	17	43	0.859	0.977	0.855	0.897±0.069	0.914	0.888	0.71	0.837±0.111	0.816	0.748	0.58	0.715±0.121	1.231	1.102	1.014	1.116±0.109	1.023	0.929	0.821	0.924±0.101	0.896	0.959	0.791	0.882±0.085	0.01	2.12241
410962263	PREDICTED: LOW QUALITY PROTEIN: fermitin family homolog 2 [Felis catus]	687	78.58	6.6	31.44	24	24	91	0.951	0.985	0.959	0.965±0.018	0.905	0.896	0.933	0.911±0.019	0.907	0.881	0.873	0.887±0.018	0.91	0.863	0.874	0.882±0.025	0.808	0.819	0.74	0.789±0.043	0.846	0.798	0.831	0.825±0.025	0	1.33108
410987297	PREDICTED: 60S ribosomal protein L7 [Felis catus]	248	29.19	10.73	31.85	13	13	38	0.904	1.029	0.918	0.950±0.068	1.111	1.24	1.121	1.157±0.072	1.12	1.236	0.949	1.102±0.144	2.178	1.973	1.78	1.977±0.199	1.023	0.995	0.941	0.986±0.042	1.45	1.406	1.184	1.347±0.143	0	2.40929
587008531	PREDICTED: stomatin-like protein 2, mitochondrial isoform X1 [Felis catus]	305	33.08	5.47	29.84	9	9	30	0.98	1.012	0.983	0.992±0.018	0.972	1.011	0.937	0.973±0.037	1.013	1.115	1.052	1.060±0.051	1.108	1.132	0.993	1.078±0.074	1.073	1.138	1.158	1.123±0.044	1.231	1.273	1.079	1.194±0.102	0.007	1.35859
755769015	PREDICTED: ribonucleoside-diphosphate reductase large subunit [Felis catus]	792	90.12	6.8	28.66	24	24	105	0.984	1.022	1.047	1.018±0.032	0.964	0.957	0.958	0.960±0.004	0.917	0.954	0.94	0.937±0.019	0.905	0.991	0.905	0.934±0.050	0.765	0.881	0.791	0.812±0.061	0.745	0.899	0.864	0.836±0.081	0.002	1.40537
410984383	PREDICTED: 28 kDa heat- and acid-stable phosphoprotein [Felis catus]	182	20.64	8.18	40.11	11	11	55	1.102	0.99	1.017	1.036±0.058	1.191	1.022	1.104	1.106±0.085	0.994	1.016	0.984	0.998±0.016	0.83	0.917	0.992	0.913±0.081	0.914	0.876	0.888	0.893±0.019	0.94	0.877	0.941	0.919±0.037	0.004	1.43494
410958766	PREDICTED: chloride intracellular channel protein 1 [Felis catus]	241	27	5.27	59.34	11	12	102	1.02	1.03	1.086	1.045±0.036	0.9	0.952	0.871	0.908±0.041	0.912	0.909	0.956	0.926±0.026	0.885	0.894	0.959	0.913±0.040	0.892	0.945	0.858	0.898±0.044	0.803	0.875	0.887	0.855±0.045	0.002	1.35243
410953630	PREDICTED: ubiquitin-conjugating enzyme E2 C isoform X1 [Felis catus]	179	19.58	7.37	39.11	6	6	8	1.07	1.075	1.041	1.062±0.018	1.64	1.946	1.366	1.651±0.290	1.622	1.847	1.568	1.679±0.148	1.285	1.417	1.195	1.299±0.112	1.283	1.499	1.262	1.348±0.131	1.122	1.272	1.088	1.161±0.098	0.002	1.86936
755776326	PREDICTED: cytosolic purine 5'-nucleotidase isoform X3 [Felis catus]	537	62.01	6	7.26	4	4	11	1.115	1.18	0.99	1.095±0.097	1.02	1.032	1.009	1.020±0.012	0.912	0.934	0.863	0.903±0.036	1.037	0.957	0.973	0.989±0.042	0.9	0.929	0.781	0.870±0.078	0.886	0.909	0.828	0.874±0.042	0.002	1.51088
755820146	PREDICTED: ADP/ATP translocase 2 [Felis catus]	298	32.91	9.76	38.26	7	14	131	1.066	0.936	0.958	0.987±0.070	0.933	0.955	0.885	0.924±0.036	0.986	0.912	1.026	0.975±0.058	1.095	1.055	1.061	1.070±0.022	1.107	0.96	0.99	1.019±0.078	1.221	1.171	1.157	1.183±0.034	0.001	1.37966
755692682	PREDICTED: nucleophosmin [Felis catus]	294	32.6	4.77	41.16	13	13	223	1.095	0.996	1.033	1.041±0.050	1.165	0.996	1.08	1.080±0.085	1.115	1.164	1.029	1.103±0.068	0.88	0.919	0.95	0.916±0.035	0.983	0.937	0.924	0.948±0.031	1.077	1.004	1.001	1.027±0.043	0.009	1.32386
755770884	PREDICTED: LOW QUALITY PROTEIN: caprin-1 [Felis catus]	709	78.24	5.25	23.13	15	15	67	1.114	1.013	1.01	1.046±0.059	1.307	1.2	1.208	1.238±0.060	1.217	1.167	1.089	1.158±0.065	0.974	1.062	1.022	1.019±0.044	0.965	0.925	0.925	0.938±0.023	0.992	1.04	0.907	0.980±0.067	0	1.44101
587009885	PREDICTED: LOW QUALITY PROTEIN: sperm-associated antigen 7 [Felis catus]	299	33.09	8.47	20.4	5	5	12	1.17	1.017	1.059	1.082±0.079	1.155	1.017	1.138	1.103±0.075	1.005	1.213	1.071	1.096±0.106	1.014	1.101	1.016	1.044±0.050	0.931	1.027	1.019	0.992±0.053	0.879	0.85	0.963	0.897±0.059	0.034	1.42706
755804267	PREDICTED: transcription elongation factor B polypeptide 2 isoform X2 [Felis catus]	113	12.54	5.12	61.95	6	6	41	1.024	1.05	1.023	1.032±0.015	1.213	1.089	1.113	1.138±0.066	1.08	1.006	1.072	1.053±0.041	0.952	0.894	0.958	0.935±0.035	0.819	0.863	0.929	0.870±0.055	0.864	0.833	0.953	0.883±0.062	0	1.48107
410977025	PREDICTED: iron-sulfur cluster assembly enzyme ISCU, mitochondrial [Felis catus]	167	17.88	9.41	38.32	6	6	12	1.071	0.976	0.983	1.010±0.053	1.174	1.058	1.129	1.120±0.058	1.193	1.214	1.135	1.181±0.041	1.107	1.12	1.091	1.106±0.015	0.967	1.027	0.954	0.983±0.039	1.08	1.051	1.007	1.046±0.037	0.001	1.27254
755803726	PREDICTED: putative oxidoreductase GLYR1 isoform X3 [Felis catus]	547	59.77	9.26	24.5	11	11	26	1.002	1.04	1.075	1.039±0.037	0.983	1.005	1.053	1.014±0.036	1.005	1.125	1.143	1.091±0.075	1.124	1.092	1.13	1.115±0.020	1.19	1.211	1.146	1.182±0.033	1.166	1.255	1.269	1.230±0.056	0.001	1.29095
410967440	PREDICTED: protein wntless homolog [Felis catus]	541	62.24	7.14	11.46	9	9	24	0.933	0.984	1.042	0.986±0.055	1.299	1.34	1.337	1.325±0.023	1.254	1.263	1.088	1.202±0.099	1.195	1.08	1.038	1.104±0.081	1.142	0.991	1.129	1.087±0.084	1.153	1.012	1.223	1.129±0.107	0.005	1.43623
410961197	PREDICTED: probable ribosome biogenesis protein RLP24 [Felis catus]	163	19.63	10.05	11.66	2	2	9	0.836	1.044	1.073	0.984±0.129	1.167	1.144	1.144	1.152±0.013	1.242	1.218	1.41	1.290±0.105	1.123	1.27	1.149	1.181±0.078	1.101	1.121	1.087	1.103±0.017	1.228	1.166	1.34	1.245±0.088	0.01	1.6866
587004251	PREDICTED: polypeptide N-acetylgalactosaminyltransferase 2 isoform X2 [Felis catus]	533	60.77	7.94	33.4	18	19	55	0.94	0.958	0.962	0.953±0.012	0.972	0.97	0.947	0.963±0.014	1.004	0.986	0.903	0.964±0.054	1.046	1	0.982	1.009±0.033	1.089	0.978	1.015	1.027±0.057	1.131	1.076	1.089	1.099±0.029	0.004	1.25249
410964531	PREDICTED: prefoldin subunit 5 [Felis catus]	154	17.36	6.33	31.17	5	5	26	1.064	1.034	1.028	1.042±0.019	1.148	1.107	1.165	1.140±0.030	1.173	1.158	1.115	1.149±0.030	0.9	0.987	0.953	0.947±0.044	0.908	1.033	0.925	0.955±0.068	1.022	0.943	0.937	0.967±0.047	0	1.30333
755706137	PREDICTED: ATP synthase subunit epsilon, mitochondrial [Felis catus]	51	5.76	9.92	43.14	3	3	16	0.953	1.022	0.973	0.983±0.036	1.369	1.359	1.174	1.301±0.110	1.189	1.189	1.131	1.170±0.033	1.1	1.118	1.122	1.113±0.012	1.087	1.215	1.1	1.134±0.070	1.278	1.187	1.119	1.195±0.080	0.002	1.43652
586994308	PREDICTED: SUZ domain-containing protein 1 isoform X2 [Felis catus]	151	16.9	8.95	21.85	2	2	4	0.973	0.987	1.079	1.013±0.058	1.186	1.076	1.142	1.135±0.055	1.2	1.005	1.086	1.097±0.098	0.798	0.796	0.989	0.861±0.111	0.917	0.907	1.039	0.954±0.073	0.88	1.001	1.012	0.964±0.073	0.014	1.50754
755794700	PREDICTED: 60S ribosomal protein L13a [Felis catus]	203	23.43	11.02	53.2	15	15	55	0.867	1.005	1.057	0.976±0.098	1.107	1.141	1.054	1.101±0.044	1.035	1.18	1.003	1.073±0.094	1.677	1.428	1.714	1.606±0.156	0.908	0.82	0.949	0.892±0.066	1.116	1.238	1.188	1.181±0.061	0	2.09024
755694960	PREDICTED: DAZ-associated protein 1 isoform X4 [Felis catus]	393	42.43	8.92	21.37	6	6	24	0.993	1.013	1.063	1.023±0.036	1.02	1.012	1.082	1.038±0.038	0.997	1.05	1.066	1.038±0.036	0.974	0.854	1.044	0.957±0.096	0.853	0.917	0.898	0.889±0.033	0.813	0.857	0.87	0.847±0.030	0.002	1.33087
755796068	PREDICTED: cleft lip and palate transmembrane protein 1 [Felis catus]	627	71.27	7.49	11.32	7	7	23	1.018	1.062	0.946	1.009±0.059	1.143	1.12	1.165	1.143±0.023	1.133	1.131	1.246	1.170±0.066	1.217	1.282	1.119	1.206±0.082	1.229	1.241	1.229	1.233±0.007	1.216	1.23	1.207	1.218±0.012	0.002	1.35518
410973164	PREDICTED: 60S ribosomal protein L27a [Felis catus]	148	16.57	11.12	56.76	11	11	65	0.753	0.97	1.101	0.941±0.176	1.032	1.16	1.044	1.079±0.071	1.162	1.153	1.019	1.111±0.080	1.187	1.23	1.156	1.191±0.037	0.767	0.928	0.924	0.873±0.092	0.912	0.982	1.02	0.971±0.055	0.014	1.63347
410961972	PREDICTED: proteasome activator complex subunit 2 [Felis catus]	239	27.34	5.58	29.71	9	9	28	0.987	1.063	1.011	1.020±0.039	0.903	0.887	0.973	0.921±0.046	0.842	1.007	0.882	0.910±0.086	0.798	0.917	0.872	0.862±0.060	0.807	0.919	0.853	0.860±0.056	0.773	0.851	0.916	0.847±0.072	0.043	1.37516
410989175	PREDICTED: long-chain-fatty-acid--CoA ligase 4 isoform X2 [Felis catus]	670	74.39	8.05	16.42	10	12	33	0.995	1.048	0.997	1.013±0.030	0.969	0.996	0.984	0.983±0.014	0.951	0.9	0.934	0.928±0.026	0.897	0.916	0.89	0.901±0.013	0.772	0.841	0.85	0.821±0.043	0.736	0.714	0.861	0.770±0.079	0	1.46779
586987313	PREDICTED: LOW QUALITY PROTEIN: gap junction alpha-1 protein [Felis catus]	458	52.25	9.09	11.57	4	4	22	0.965	0.961	0.961	0.962±0.002	0.883	1.046	0.846	0.925±0.106	0.975	1.06	0.878	0.971±0.091	0.892	0.87	0.832	0.865±0.030	0.784	0.79	0.668	0.747±0.069	0.721	0.764	0.694	0.726±0.035	0.002	1.58683
755741687	PREDICTED: TOX high mobility group box family member 4 [Felis catus]	619	66.09	5.02	11.15	5	5	12	1.01	1.115	1.134	1.086±0.067	1.194	1.199	1.15	1.181±0.027	0.964	1.17	1.167	1.100±0.118	0.903	0.96	1.087	0.983±0.094	0.986	1.037	0.955	0.993±0.041	1.032	0.952	1.045	1.010±0.050	0.04	1.3278
410956332	PREDICTED: voltage-dependent anion-selective channel protein 3 isoform X2 [Felis catus]	283	30.65	8.78	36.04	7	9	37	0.922	0.992	1.042	0.985±0.060	0.863	0.952	0.908	0.908±0.045	0.959	0.992	1.046	0.999±0.044	0.979	1.077	1.079	1.045±0.057	1.028	0.952	1.062	1.014±0.056	1.092	1.197	1.169	1.153±0.054	0.003	1.38702
410984381	PREDICTED: actin-related protein 2/3 complex subunit 1B [Felis catus]	372	40.95	8.35	37.63	11	12	44	0.951	1.014	1.092	1.019±0.071	0.939	0.929	0.944	0.937±0.008	0.874	0.875	0.893	0.881±0.011	0.965	0.942	0.926	0.944±0.020	0.82	0.857	0.772	0.816±0.043	0.88	0.886	0.984	0.917±0.058	0.002	1.41451
755775942	PREDICTED: glutamate dehydrogenase 1, mitochondrial [Felis catus]	421	46.07	7.09	46.32	18	18	139	0.973	1.063	1.054	1.030±0.050	0.866	0.931	0.968	0.922±0.052	0.947	0.963	1.024	0.978±0.041	1.052	1.039	1.065	1.052±0.013	1.03	0.999	1.025	1.018±0.017	1.015	1.031	1.12	1.055±0.057	0.015	1.2933
755693603	PREDICTED: NAD kinase 2, mitochondrial isoform X2 [Felis catus]	278	31.63	6.68	10.79	2	2	6	1.138	1.023	1.05	1.070±0.060	1.097	0.969	1.068	1.045±0.067	1.166	1.083	1.103	1.117±0.043	1.143	1.138	1.179	1.153±0.022	1.432	1.241	1.267	1.313±0.104	1.51	1.387	1.139	1.345±0.189	0.01	1.55831
410977626	PREDICTED: ATP synthase subunit alpha, mitochondrial [Felis catus]	553	59.7	9.19	42.86	21	22	260	0.995	1.026	1.058	1.026±0.032	1.013	1.008	1.021	1.014±0.007	1.047	1.057	1.116	1.073±0.037	1.116	1.092	1.115	1.108±0.014	1.141	1.135	1.16	1.145±0.013	1.215	1.187	1.248	1.217±0.031	0	1.25427
755793896	PREDICTED: 60S ribosomal protein L28 [Felis catus]	137	15.75	12.06	44.53	8	8	49	0.872	0.978	0.955	0.935±0.056	1.154	1.188	1.025	1.122±0.086	1.215	1.258	0.933	1.135±0.177	2.19	2.166	1.964	2.107±0.124	1.029	1.013	0.879	0.974±0.082	1.31	1.584	1.165	1.353±0.213	0	2.51147
755759466	PREDICTED: glycerol-3-phosphate dehydrogenase, mitochondrial isoform X1 [Felis catus]	727	80.82	7.18	29.57	22	22	74	0.958	0.997	1.038	0.998±0.040	0.943	0.968	0.973	0.961±0.016	0.966	0.977	1.049	0.997±0.045	1.059	1.076	1.084	1.073±0.013	1.062	1.11	1.111	1.094±0.028	1.079	1.106	1.182	1.122±0.053	0.001	1.25345
410954026	PREDICTED: microtubule-associated protein RP/EB family member 1 [Felis catus]	268	30.02	5.31	42.91	11	14	65	1.127	1.027	1.029	1.061±0.057	1.267	1.051	1.02	1.113±0.135	1.103	1.068	1.045	1.072±0.029	0.88	0.895	0.982	0.919±0.055	0.953	0.915	0.885	0.918±0.034	0.959	0.88	0.867	0.902±0.050	0.007	1.46136
587020443	PREDICTED: LOW QUALITY PROTEIN: ADP/ATP translocase 3, partial [Felis catus]	271	30.06	9.85	35.42	5	13	80	0.901	0.958	0.933	0.931±0.029	0.955	0.977	0.954	0.962±0.013	0.912	0.803	0.961	0.892±0.081	0.98	0.97	0.98	0.977±0.006	0.96	0.784	0.921	0.888±0.092	1.171	1.092	1.078	1.114±0.050	0.003	1.49362
410964509	PREDICTED: eukaryotic translation initiation factor 4B isoform X2 [Felis catus]	611	69.05	5.73	19.31	12	12	66	1.167	0.988	1.002	1.052±0.100	1.262	0.992	1.058	1.104±0.141	1.101	1.104	0.962	1.056±0.081	0.921	0.922	0.921	0.921±0.001	0.885	0.912	0.878	0.892±0.018	0.966	0.909	0.91	0.928±0.033	0.028	1.43736
755780167	PREDICTED: tricarboxylate transport protein, mitochondrial [Felis catus]	308	33.71	9.82	21.43	7	7	21	0.973	0.97	0.938	0.960±0.019	0.94	0.983	0.952	0.958±0.022	0.892	0.947	0.862	0.900±0.043	1.007	1.014	0.957	0.993±0.031	0.906	1.016	0.959	0.960±0.055	1.209	1.132	0.977	1.106±0.118	0.021	1.40255
755730101	PREDICTED: BAG family molecular chaperone regulator 2 [Felis catus]	317	35.66	8.13	20.19	8	8	20	0.993	0.978	1.018	0.996±0.020	0.94	0.909	0.908	0.919±0.018	0.994	0.977	1.032	1.001±0.028	0.896	0.982	1.121	1.000±0.114	1.085	1.111	1.182	1.126±0.050	1.015	0.972	1.164	1.050±0.101	0.049	1.3192
410953744	PREDICTED: beta-catenin-like protein 1 [Felis catus]	563	65.03	5.02	11.55	7	7	21	1.027	1.004	1.113	1.048±0.057	1.109	1.125	1.077	1.104±0.024	1.162	1.073	1.22	1.152±0.074	1.072	0.976	1.109	1.052±0.069	0.942	0.852	0.942	0.912±0.052	0.916	0.837	1.023	0.925±0.093	0.004	1.45759
410979244	PREDICTED: spectrin alpha chain, non-erythrocytic 1 isoform X5 [Felis catus]	2452	281.88	5.33	49.63	2	120	402	1.096	0.968	1.019	1.028±0.064	1.165	1.104	1.03	1.100±0.068	1.172	1.148	1.058	1.126±0.060	0.875	0.883	0.941	0.900±0.036	0.825	0.698	0.638	0.720±0.095	0.928	0.704	0.879	0.837±0.118	0	1.83699
410968136	PREDICTED: vesicle-trafficking protein SEC22b [Felis catus]	215	24.74	8.5	42.33	10	10	51	1.02	0.929	0.919	0.956±0.056	0.978	0.911	0.937	0.942±0.034	0.991	0.883	0.926	0.933±0.054	1.039	0.966	1	1.002±0.037	0.931	0.887	1.049	0.956±0.084	1.103	1.092	1.041	1.079±0.033	0.044	1.24915
587020864	PREDICTED: ubiquitin-like modifier-activating enzyme 1 [Felis catus]	1058	117.75	5.95	29.58	29	29	160	0.995	1.049	1.007	1.017±0.028	0.892	0.946	0.922	0.920±0.027	0.909	0.89	0.937	0.912±0.024	0.932	0.908	0.941	0.927±0.017	0.839	0.861	0.794	0.831±0.034	0.855	0.864	0.861	0.860±0.005	0	1.32116
755759080	PREDICTED: calcium-binding mitochondrial carrier protein Aralar1 isoform X1 [Felis catus]	678	74.75	8.27	22.57	11	14	39	1.041	0.982	0.996	1.006±0.031	0.981	0.965	0.924	0.957±0.029	1.04	0.995	1.008	1.014±0.023	1.102	0.98	1.012	1.031±0.063	1.137	1.036	1.111	1.095±0.052	1.14	1.136	1.088	1.121±0.029	0.003	1.23377
755789345	PREDICTED: LOW QUALITY PROTEIN: neurofibromin [Felis catus]	2893	324.79	7.27	0.73	2	2	4	0.902	0.977	0.868	0.916±0.056	0.977	1.033	0.961	0.990±0.038	0.873	0.949	0.934	0.919±0.040	1.065	1.038	1.012	1.038±0.027	1.36	1.246	1.129	1.245±0.116	1.11	1.057	0.915	1.027±0.101	0.001	1.56682
410967832	PREDICTED: zinc transporter 7 [Felis catus]	376	41.61	6.95	9.57	3	3	9	1.001	0.895	0.91	0.935±0.057	0.923	0.895	0.813	0.877±0.057	0.914	0.964	0.82	0.899±0.073	1.009	0.986	0.957	0.984±0.026	1.211	1.049	0.986	1.082±0.116	1.124	1.071	1.027	1.074±0.049	0.012	1.48954
410981940	PREDICTED: rho GDP-dissociation inhibitor 1 [Felis catus]	204	23.34	5.2	46.08	10	11	108	1.032	1.044	1.055	1.044±0.012	0.965	0.972	0.984	0.974±0.010	0.958	0.947	0.986	0.964±0.020	0.929	0.941	0.965	0.945±0.018	0.852	0.9	0.832	0.861±0.035	0.805	0.904	0.822	0.844±0.053	0	1.31056
755740200	PREDICTED: pyruvate kinase PKM isoform X2 [Felis catus]	531	57.86	7.85	74.76	4	42	1232	0.983	1.129	1.109	1.074±0.079	0.821	0.906	0.969	0.899±0.074	0.809	0.842	1.023	0.891±0.115	0.889	0.879	0.972	0.913±0.051	0.904	0.893	0.887	0.895±0.009	0.742	0.896	0.869	0.836±0.082	0.038	1.52156
410948299	PREDICTED: prefoldin subunit 1 [Felis catus]	122	14.27	6.81	41.8	7	7	27	1.171	0.971	1.026	1.056±0.103	1.15	1.067	1.034	1.084±0.060	1.09	1.072	0.964	1.042±0.068	0.92	0.879	0.912	0.904±0.022	1	0.843	0.844	0.896±0.090	0.974	0.924	0.916	0.938±0.031	0.017	1.38909
755791847	PREDICTED: importin subunit alpha-1 [Felis catus]	529	57.94	5.27	24.39	12	12	78	1.068	1.017	1.011	1.032±0.031	1.448	1.491	1.399	1.446±0.046	1.349	1.415	1.447	1.404±0.050	1.232	1.213	1.165	1.203±0.035	1.11	1.164	1.111	1.128±0.031	1.131	1.106	1.128	1.122±0.014	0	1.47478
586989368	PREDICTED: ER membrane protein complex subunit 4 isoform X2 [Felis catus]	157	17.55	9.66	18.47	2	2	5	1.123	1.055	1.018	1.065±0.053	1.141	0.866	0.976	0.994±0.138	1.045	0.854	0.933	0.944±0.096	1.062	0.751	0.912	0.908±0.156	1.274	1.08	1.093	1.149±0.108	1.393	1.114	1.188	1.232±0.145	0.047	1.85486
410965765	PREDICTED: sorting and assembly machinery component 50 homolog [Felis catus]	469	51.88	7.08	23.88	12	12	28	1.036	0.996	0.926	0.986±0.056	1.05	0.964	0.878	0.964±0.086	1.022	0.944	0.931	0.966±0.049	1.095	1.036	1.052	1.061±0.031	1.053	0.992	1.122	1.056±0.065	1.095	1.111	1.091	1.099±0.011	0.044	1.2779
755743690	PREDICTED: bifunctional lysine-specific demethylase and histidyl-hydroxylase NO66 [Felis catus]	628	70.69	7.44	6.05	2	2	6	1.143	1.081	0.903	1.042±0.125	1.28	1.346	1.148	1.258±0.101	0.946	0.929	0.842	0.906±0.056	1.015	0.951	0.784	0.917±0.119	0.874	0.969	0.886	0.910±0.052	0.974	1.051	0.962	0.996±0.048	0.003	1.71684
410965441	PREDICTED: transmembrane protein 263 [Felis catus]	115	11.56	9.32	84.35	7	7	32	1.14	1.12	0.99	1.083±0.081	1.148	1.148	1.062	1.119±0.050	0.963	0.921	0.902	0.929±0.031	0.921	0.828	0.828	0.859±0.054	0.982	0.924	0.852	0.919±0.065	0.939	0.952	0.896	0.929±0.029	0	1.38647
410989633	PREDICTED: filamin-A isoform X2 [Felis catus]	2639	279.82	6.06	59.57	118	134	1361	1.053	0.983	1.001	1.012±0.036	0.986	0.902	0.966	0.951±0.044	0.974	0.902	0.948	0.941±0.036	0.888	0.881	0.963	0.911±0.045	0.882	0.816	0.83	0.843±0.035	0.889	0.84	0.899	0.876±0.032	0.002	1.29044
755695221	PREDICTED: nuclear factor 1 C-type, partial [Felis catus]	516	56.42	9.04	11.43	6	6	18	1.106	0.993	0.982	1.027±0.069	1.085	1.099	1.061	1.082±0.019	1.092	1.071	1.062	1.075±0.015	1.047	0.982	1.067	1.032±0.044	0.888	0.96	0.795	0.881±0.083	0.934	0.998	0.911	0.948±0.045	0.003	1.39119
755757736	PREDICTED: acidic leucine-rich nuclear phosphoprotein 32 family member E [Felis catus]	266	30.5	3.88	12.03	4	4	9	1.154	1.039	1.075	1.089±0.059	1.164	0.97	0.925	1.020±0.127	1.06	1.02	0.907	0.996±0.079	0.981	0.995	0.913	0.963±0.044	0.907	0.928	0.879	0.905±0.025	0.902	0.876	0.874	0.884±0.016	0.031	1.33181
586977236	PREDICTED: solute carrier family 35 member E1 [Felis catus]	266	30.09	9.39	9.77	3	3	5	0.969	0.888	0.891	0.916±0.046	1.205	1.076	1.026	1.102±0.092	1.127	1.263	1.083	1.158±0.094	0.96	0.92	0.942	0.941±0.020	0.971	0.911	1.101	0.994±0.097	0.972	0.956	1.214	1.047±0.145	0.048	1.4223
755714028	PREDICTED: ADP/ATP translocase 1 [Felis catus]	412	45.43	10.1	18.45	4	9	53	1.038	0.985	0.992	1.005±0.029	0.938	0.85	0.97	0.919±0.062	1.03	0.915	1.017	0.987±0.063	1.168	0.966	0.924	1.019±0.130	1.028	0.96	1.051	1.013±0.047	1.144	1.206	1.166	1.172±0.031	0.018	1.41882
755742585	PREDICTED: peptidyl-prolyl cis-trans isomerase FKBP3 [Felis catus]	224	25.17	9.28	46.88	13	13	52	1.084	0.888	1.045	1.006±0.104	1.113	0.972	1.032	1.039±0.071	1.077	0.992	0.938	1.002±0.070	0.909	0.885	0.913	0.902±0.015	0.882	0.849	0.792	0.841±0.046	0.938	0.779	0.818	0.845±0.083	0.014	1.42875
410974400	PREDICTED: ubiquitin-like protein fubi and ribosomal protein S30 [Felis catus]	133	14.38	10.17	8.27	2	2	31	0.99	1.023	1.064	1.026±0.037	1.076	1.044	1.06	1.060±0.016	1.114	1.081	1.123	1.106±0.022	1.11	1.147	1.31	1.189±0.106	0.928	0.862	1.051	0.947±0.096	0.992	0.912	0.969	0.958±0.041	0.004	1.51972
755689109	PREDICTED: dnaJ homolog subfamily C member 3 [Felis catus]	585	65.55	6.4	29.23	20	21	65	1.021	1.057	0.994	1.024±0.032	0.925	0.996	0.946	0.956±0.036	0.995	0.998	0.94	0.978±0.033	1.063	1.02	1.009	1.031±0.029	1.014	1.117	1.038	1.056±0.054	1.066	1.105	1.077	1.083±0.020	0.008	1.20757
755773221	PREDICTED: pyruvate carboxylase, mitochondrial [Felis catus]	1178	129.6	6.95	9.59	10	10	18	0.946	1.023	1.041	1.003±0.050	0.874	0.901	0.872	0.882±0.016	1.005	0.967	0.978	0.983±0.020	1.094	1.061	1.092	1.082±0.019	1.082	0.988	1.08	1.050±0.054	1.092	1.08	1.081	1.084±0.007	0	1.25459
410983733	PREDICTED: solute carrier family 12 member 4 isoform X1 [Felis catus]	1086	120.48	6.76	17.77	15	20	46	1.014	0.992	1.014	1.007±0.013	0.997	0.917	0.961	0.958±0.040	1	0.995	1.042	1.012±0.026	1.068	0.966	1.059	1.031±0.056	1.015	1.041	1.16	1.072±0.077	1.089	1.097	1.096	1.094±0.004	0.03	1.26499
587003270	PREDICTED: syntaxin-5 [Felis catus]	355	39.56	9.47	8.45	3	3	7	1.01	1.026	0.957	0.998±0.036	0.981	1.01	0.966	0.986±0.022	1.021	1.116	1.313	1.150±0.149	1.229	1.245	1.379	1.284±0.082	1.577	1.153	1.611	1.447±0.255	1.393	1.327	1.817	1.512±0.266	0.008	1.89864
410962775	PREDICTED: protein sel-1 homolog 1 [Felis catus]	795	88.74	5.3	9.31	6	6	16	0.962	0.998	1.051	1.004±0.045	0.91	0.963	0.974	0.949±0.034	0.974	0.973	0.964	0.970±0.006	1.051	1.031	1.097	1.060±0.034	1.007	1.135	1.02	1.054±0.070	1.141	1.058	1.146	1.115±0.049	0.005	1.25934
410974093	PREDICTED: flap endonuclease 1 [Felis catus]	380	42.37	8.62	24.21	10	10	32	0.929	1.019	0.933	0.960±0.051	1.005	1.032	1.017	1.018±0.014	1.018	0.957	1.031	1.002±0.040	0.959	0.945	0.998	0.967±0.027	0.877	0.827	0.763	0.822±0.057	0.957	0.84	0.836	0.878±0.069	0.002	1.35256
410982656	PREDICTED: SUMO-activating enzyme subunit 1 [Felis catus]	346	38.22	5.36	28.9	11	11	43	0.981	1.043	1.144	1.056±0.082	0.936	0.998	0.979	0.971±0.032	0.879	0.865	0.964	0.903±0.054	0.936	0.778	0.921	0.878±0.087	0.832	0.789	0.793	0.805±0.024	0.761	0.731	0.809	0.767±0.039	0.001	1.56498
587012347	PREDICTED: WW domain-binding protein 2 isoform X2 [Felis catus]	239	25.77	5.99	20.5	4	5	15	1.099	1.069	1.088	1.085±0.015	1.306	1.051	1.268	1.208±0.138	1.234	1.145	1.043	1.141±0.096	0.856	1.057	1.032	0.982±0.110	1.065	1.024	0.895	0.995±0.089	1.003	0.983	0.921	0.969±0.043	0.037	1.5257
586979002	PREDICTED: lanosterol 14-alpha demethylase isoform X4 [Felis catus]	404	46.29	8.18	10.4	4	4	15	0.927	1.026	0.888	0.947±0.071	1.109	1.163	1.042	1.105±0.061	0.976	0.876	0.795	0.882±0.091	0.922	0.869	0.798	0.863±0.062	0.914	0.849	0.836	0.866±0.042	1.019	0.958	0.785	0.921±0.121	0.022	1.48153
586985097	PREDICTED: WD repeat-containing protein 1 [Felis catus]	651	71.02	6.57	53.92	32	32	230	0.988	1.03	1.041	1.020±0.028	0.887	0.92	0.922	0.910±0.020	0.904	0.857	0.931	0.897±0.037	0.905	0.862	0.951	0.906±0.045	0.812	0.902	0.8	0.838±0.056	0.784	0.866	0.849	0.833±0.043	0.001	1.32781
410953982	PREDICTED: adenosylhomocysteinase isoform X1 [Felis catus]	432	47.65	6.47	45.37	23	25	129	0.968	1.022	1.003	0.998±0.027	0.873	0.977	0.929	0.926±0.052	0.862	0.926	0.918	0.902±0.035	0.866	0.875	0.917	0.886±0.027	0.808	0.871	0.763	0.814±0.054	0.784	0.818	0.799	0.800±0.017	0	1.33945
586991157	PREDICTED: selenide, water dikinase 1 isoform X3 [Felis catus]	381	41.57	5.96	5.25	2	2	6	1.019	1.066	0.887	0.991±0.093	1.016	1.109	0.92	1.015±0.095	0.854	0.907	0.826	0.862±0.041	0.806	0.939	0.842	0.862±0.069	0.812	0.863	0.612	0.762±0.133	0.742	0.755	0.838	0.778±0.052	0.015	1.81209
755758803	PREDICTED: pre-mRNA-processing factor 40 homolog A isoform X4 [Felis catus]	878	100.34	7.37	14.58	15	15	30	0.954	0.999	1.007	0.987±0.029	1.022	1.071	0.988	1.027±0.042	0.844	0.897	0.763	0.835±0.067	0.978	0.993	0.892	0.954±0.055	0.959	0.967	0.955	0.960±0.006	0.946	0.986	0.881	0.938±0.053	0.006	1.40367
410979439	PREDICTED: surfeit locus protein 4 [Felis catus]	226	25.33	8.56	8.41	2	2	13	1.045	1.034	0.986	1.022±0.031	1.069	1.007	0.943	1.006±0.063	0.967	0.991	0.937	0.965±0.027	1.015	1.074	0.984	1.024±0.046	1.139	1.052	1.141	1.111±0.051	1.191	1.178	1.206	1.192±0.014	0	1.28709
587016341	PREDICTED: phosphoserine phosphatase isoform X4 [Felis catus]	225	25.05	5.49	28.89	6	6	32	0.983	0.917	1.073	0.991±0.078	0.739	0.874	0.821	0.811±0.068	0.816	0.787	0.817	0.807±0.017	0.825	0.765	0.797	0.796±0.030	0.848	0.867	0.928	0.881±0.042	0.84	0.809	0.943	0.864±0.070	0.009	1.45196
410964599	PREDICTED: heterogeneous nuclear ribonucleoprotein A1 isoform X2 [Felis catus]	320	34.18	9.23	60.31	9	20	354	1.059	1.018	1.062	1.046±0.025	1.146	1.016	1.075	1.079±0.065	1.051	1.004	1.04	1.032±0.025	0.922	0.98	0.984	0.962±0.035	0.936	0.902	0.822	0.887±0.059	0.949	0.98	0.986	0.972±0.020	0.001	1.39416
755699160	PREDICTED: procollagen galactosyltransferase 1 [Felis catus]	553	64.32	7.83	17.36	11	11	26	1.002	1.067	0.984	1.018±0.044	0.984	0.973	0.962	0.973±0.011	0.995	1.089	0.984	1.023±0.058	1.066	1.09	1.041	1.066±0.025	1.012	1.256	1.045	1.104±0.132	1.148	1.293	1.163	1.201±0.080	0.024	1.34407
410953378	PREDICTED: proteasomal ubiquitin receptor ADRM1 [Felis catus]	406	41.97	5.01	9.61	5	5	14	0.975	0.959	1.004	0.979±0.023	0.976	0.936	1.043	0.985±0.054	1	1.002	1.03	1.011±0.017	1.035	1.08	1.146	1.087±0.056	0.936	0.8	0.85	0.862±0.069	0.921	0.888	0.997	0.935±0.056	0.003	1.4325
587014811	PREDICTED: E3 ubiquitin-protein ligase AMFR [Felis catus]	500	57.4	6.38	5.2	2	2	6	0.965	1.236	0.929	1.043±0.168	1.51	1.412	1.424	1.449±0.053	1.29	1.448	1.266	1.335±0.099	1.202	1.299	1.534	1.345±0.171	1.303	1.252	1.163	1.239±0.071	1.21	1.402	1.284	1.299±0.097	0.023	1.65124
410964847	PREDICTED: ATP synthase subunit beta, mitochondrial [Felis catus]	528	56.35	5.27	41.86	18	18	359	1.004	1.025	1.046	1.025±0.021	0.988	1.039	1.025	1.017±0.026	1.09	1.095	1.144	1.110±0.030	1.107	1.073	1.157	1.112±0.042	1.154	1.19	1.298	1.214±0.075	1.142	1.249	1.209	1.200±0.054	0.001	1.31377
586984429	PREDICTED: glycerol-3-phosphate acyltransferase 3 [Felis catus]	433	48.52	8.81	8.55	2	3	7	1.102	0.848	1.031	0.994±0.131	0.87	0.906	1.102	0.959±0.125	0.94	0.949	1.095	0.995±0.087	1.129	1.016	1.082	1.076±0.057	1.304	1.33	1.104	1.246±0.124	1.247	1.172	1.237	1.219±0.041	0.015	1.5684
586983576	PREDICTED: erlin-2 [Felis catus]	337	37.58	5.31	29.08	7	10	40	1.064	1.002	0.994	1.020±0.038	1.016	1.086	0.965	1.022±0.061	1.034	1.133	1.057	1.075±0.052	1.007	1.037	1.014	1.019±0.016	1.029	1.001	1.075	1.035±0.037	1.185	1.177	1.178	1.180±0.004	0.002	1.22798
755756453	PREDICTED: delta(24)-sterol reductase [Felis catus]	516	59.82	8.06	6.78	4	4	14	0.938	0.987	0.91	0.945±0.039	1.387	1.308	1.264	1.320±0.062	1.317	1.189	1.194	1.233±0.073	1.393	1.113	1.119	1.208±0.160	1.188	1.076	1.232	1.165±0.080	1.313	1.159	1.154	1.209±0.090	0.007	1.53077
755795933	PREDICTED: mitochondrial import receptor subunit TOM40 homolog [Felis catus]	361	37.68	7.25	21.33	5	5	36	0.988	1.069	0.967	1.008±0.054	1.006	0.973	0.998	0.992±0.017	1.009	1.058	1.153	1.073±0.073	1.084	1.029	1.138	1.084±0.055	1.197	1.151	1.154	1.167±0.026	1.178	1.222	1.103	1.168±0.060	0.004	1.2637
586995041	PREDICTED: thyroid hormone receptor-associated protein 3 [Felis catus]	958	108.82	10.17	21.4	19	19	64	1.009	0.999	0.937	0.982±0.039	1.104	1.055	1.013	1.057±0.046	0.772	0.816	0.695	0.761±0.061	0.976	1.021	0.997	0.998±0.023	0.885	0.978	0.897	0.920±0.051	0.93	1.026	0.993	0.983±0.049	0	1.58849
586997833	PREDICTED: isocitrate dehydrogenase [NADP] cytoplasmic [Felis catus]	414	46.72	6.95	38.16	15	16	63	1.016	1.017	1.07	1.034±0.031	0.915	0.965	0.875	0.918±0.045	0.905	0.922	0.899	0.909±0.012	0.943	0.912	0.919	0.925±0.016	0.843	0.928	0.782	0.851±0.073	0.852	0.877	0.829	0.853±0.024	0.001	1.36829
755687870	PREDICTED: sister chromatid cohesion protein PDS5 homolog B isoform X5 [Felis catus]	1412	160.83	8.31	8.92	10	12	23	0.909	0.991	0.923	0.941±0.044	0.946	0.884	0.993	0.941±0.055	0.964	0.94	0.94	0.948±0.014	1.037	1.176	1.003	1.072±0.092	0.991	0.955	1.042	0.996±0.044	1.098	1.134	1.043	1.092±0.046	0.012	1.33032
755784834	PREDICTED: polypyrimidine tract-binding protein 3 isoform X2 [Felis catus]	520	56.32	9.2	17.5	6	10	34	0.973	1.001	1.098	1.024±0.066	0.944	0.956	0.988	0.963±0.023	0.919	0.941	0.971	0.944±0.026	1.039	0.959	0.989	0.996±0.040	0.905	0.894	0.755	0.851±0.084	0.894	0.891	0.881	0.889±0.007	0.008	1.4543
410957155	PREDICTED: alcohol dehydrogenase class-3 [Felis catus]	374	39.59	7.28	16.58	8	8	36	0.965	1.042	1.034	1.014±0.042	0.831	0.925	0.912	0.889±0.051	0.826	0.917	0.899	0.881±0.048	0.85	0.857	0.95	0.886±0.056	0.759	0.817	0.765	0.780±0.032	0.766	0.789	0.784	0.780±0.012	0	1.37286
410953758	PREDICTED: dolichyl-diphosphooligosaccharide--protein glycosyltransferase subunit 2 isoform X2 [Felis catus]	631	68.98	5.81	34.71	19	19	95	1.035	0.971	0.933	0.980±0.052	1.012	0.989	0.981	0.994±0.016	1.019	1.043	1.037	1.033±0.012	1.114	1.04	1.042	1.065±0.042	1.117	1.036	1.161	1.105±0.063	1.212	1.212	1.14	1.188±0.042	0.001	1.29904
755689114	PREDICTED: transmembrane 9 superfamily member 2 [Felis catus]	900	101.08	7.24	13.89	10	10	46	1.027	0.961	0.963	0.984±0.038	0.986	0.964	0.982	0.977±0.012	0.966	0.941	1.089	0.999±0.079	1.053	1.041	1.081	1.058±0.021	1.027	0.989	1.006	1.007±0.019	1.09	1.123	1.088	1.100±0.020	0.013	1.19341
410964793	PREDICTED: citrate synthase, mitochondrial [Felis catus]	466	51.75	8.25	25.97	12	12	93	1.01	1.026	1.023	1.020±0.009	0.899	0.942	0.912	0.918±0.022	0.948	0.852	0.962	0.921±0.060	1.031	1.049	1.028	1.036±0.011	0.853	0.86	0.809	0.841±0.028	0.907	0.902	0.958	0.922±0.031	0	1.29666
410957591	PREDICTED: multifunctional protein ADE2 [Felis catus]	425	47.01	7.5	36.24	18	18	64	1.001	1.016	1.06	1.026±0.031	0.962	1.019	0.931	0.971±0.045	0.933	0.987	0.944	0.955±0.029	0.907	0.976	0.973	0.952±0.039	0.827	0.965	0.833	0.875±0.078	0.809	0.869	0.886	0.855±0.040	0.007	1.31026
410970518	PREDICTED: follistatin-related protein 1 isoform X2 [Felis catus]	307	34.74	5.4	14.33	5	5	11	0.965	0.966	0.999	0.977±0.019	1.361	1.295	1.743	1.466±0.242	1.175	1.236	1.408	1.273±0.121	1.026	1.037	1.106	1.056±0.043	0.993	1.19	1.117	1.100±0.100	0.956	1.11	0.988	1.018±0.081	0.003	1.82322
755729480	PREDICTED: LEM domain-containing protein 2 [Felis catus]	339	38.15	5.81	8.85	3	3	4	0.991	0.938	1.009	0.979±0.037	0.978	0.91	1.015	0.968±0.053	0.972	1.056	1.118	1.049±0.073	1.075	0.96	1.079	1.038±0.068	1.24	1.139	1.173	1.184±0.051	1.188	1.033	1.224	1.148±0.101	0.009	1.36264
755741327	PREDICTED: intron-binding protein aquarius [Felis catus]	1484	170.74	6.4	4.51	6	7	15	0.973	1.003	0.956	0.977±0.024	0.976	1.114	1.052	1.047±0.069	1.075	1.102	1.154	1.110±0.040	1.017	1.089	1.23	1.112±0.108	1.151	1.276	1.142	1.190±0.075	1.135	1.074	1.096	1.102±0.031	0.031	1.33473
587014498	PREDICTED: splicing factor U2AF 26 kDa subunit isoform X2 [Felis catus]	194	22.6	6.71	9.79	2	3	10	0.919	1.122	1.017	1.019±0.102	0.972	1.153	0.954	1.026±0.110	0.721	0.69	0.577	0.663±0.076	1.095	1.21	0.93	1.078±0.141	0.822	0.969	0.736	0.842±0.118	0.69	0.9	0.755	0.782±0.108	0.003	2.09705
410966312	PREDICTED: dolichyl-diphosphooligosaccharide--protein glycosyltransferase 48 kDa subunit [Felis catus]	439	48.76	5.68	19.59	9	9	42	0.991	0.997	1.057	1.015±0.036	0.949	0.945	0.978	0.957±0.018	0.94	0.943	1.08	0.988±0.080	1.081	1.03	1.063	1.058±0.026	1.056	1.095	1.077	1.076±0.020	1.163	1.113	1.165	1.147±0.029	0.001	1.23936
586975762	PREDICTED: hydroxymethylglutaryl-CoA synthase, cytoplasmic [Felis catus]	520	57.28	5.58	21.92	11	11	37	0.981	1.076	1.055	1.037±0.050	1.184	1.258	1.197	1.213±0.040	0.984	0.988	1.011	0.994±0.015	0.86	0.938	0.888	0.895±0.040	0.861	0.906	0.847	0.871±0.031	0.813	0.857	0.738	0.803±0.060	0	1.70461
586993110	PREDICTED: oxysterol-binding protein-related protein 8 [Felis catus]	902	102.66	6.64	6.87	5	5	8	0.918	1.033	0.945	0.965±0.060	0.938	0.963	0.97	0.957±0.017	0.991	0.929	1.094	1.005±0.083	1.17	1.069	1.031	1.090±0.072	1.123	1.089	1.203	1.138±0.059	1.218	1.172	1.16	1.183±0.031	0.002	1.3268
755750995	PREDICTED: KRR1 small subunit processome component homolog [Felis catus]	398	45.44	9.7	15.33	8	8	13	0.973	0.962	0.855	0.930±0.065	1.029	1.038	1.002	1.023±0.019	1.017	0.99	0.929	0.979±0.045	1.108	1.029	1.071	1.069±0.040	0.935	0.87	0.858	0.888±0.041	0.984	0.942	0.858	0.928±0.064	0.006	1.29591
410958415	PREDICTED: histone H3.1-like [Felis catus]	140	15.68	10.43	48.57	3	11	233	0.867	1.041	0.925	0.944±0.089	1.445	1.497	1.483	1.475±0.027	1.498	1.509	1.562	1.523±0.034	1.494	1.575	1.672	1.580±0.089	0.935	0.905	0.877	0.906±0.029	1.025	1.263	0.966	1.085±0.157	0	1.92849
755756958	PREDICTED: serine--tRNA ligase, cytoplasmic [Felis catus]	513	58.52	6.43	30.6	15	15	84	0.982	0.988	0.993	0.988±0.006	0.808	0.811	0.817	0.812±0.005	0.796	0.832	0.831	0.820±0.021	0.849	0.817	0.85	0.839±0.019	0.822	0.871	0.835	0.843±0.025	0.789	0.762	0.814	0.788±0.026	0	1.30315
410961730	PREDICTED: DNA-(apurinic or apyrimidinic site) lyase [Felis catus]	318	35.52	7.91	24.21	6	6	21	1.032	1.019	1.063	1.038±0.023	0.902	0.829	0.894	0.875±0.040	0.877	0.796	0.918	0.864±0.062	0.921	0.805	0.914	0.880±0.065	0.779	0.743	0.72	0.747±0.030	0.773	0.765	0.789	0.776±0.012	0	1.47639
274323119	testin [Felis catus]	421	47.84	7.85	45.13	19	19	75	0.996	1.06	0.971	1.009±0.046	0.803	0.882	0.827	0.837±0.041	0.804	0.86	0.872	0.845±0.036	0.891	0.946	0.875	0.904±0.037	0.79	0.828	0.799	0.806±0.020	0.831	0.869	0.801	0.834±0.034	0	1.34177
586994491	PREDICTED: heterochromatin protein 1-binding protein 3 isoform X1 [Felis catus]	553	61.16	9.67	15.01	9	9	20	0.721	0.988	0.902	0.870±0.136	1.056	1.021	0.898	0.992±0.083	1.154	1.089	0.917	1.053±0.122	1.592	1.448	1.14	1.393±0.231	1.124	1.119	1.056	1.100±0.038	1.414	1.45	1.088	1.317±0.199	0.009	2.20804
755801829	PREDICTED: tyrosine-protein kinase BAZ1B [Felis catus]	1453	167.34	8.5	11.91	14	15	20	0.796	0.868	0.848	0.837±0.037	0.976	0.845	0.975	0.932±0.075	1.079	0.944	1.017	1.013±0.068	1.302	1.136	1.189	1.209±0.085	1.196	0.841	0.967	1.001±0.180	1.15	1.03	0.963	1.048±0.095	0.014	1.63568
587006281	PREDICTED: 60S ribosomal protein L6 [Felis catus]	288	32.6	10.61	40.97	15	15	54	0.837	0.987	0.965	0.930±0.081	1.183	1.192	1.107	1.161±0.047	1.259	1.434	1.09	1.261±0.172	3.208	3.173	2.631	3.004±0.324	1.299	1.174	1.282	1.252±0.068	1.912	2.156	1.471	1.846±0.347	0	3.83274
755778393	PREDICTED: transmembrane emp24 domain-containing protein 2 [Felis catus]	208	23.41	5.01	14.9	4	4	18	0.959	1.025	0.999	0.994±0.033	0.983	0.956	0.961	0.967±0.014	0.969	0.944	1.047	0.987±0.054	1.093	1.098	1.168	1.120±0.042	0.907	0.94	1.038	0.962±0.068	1.155	1.047	1.076	1.093±0.056	0.005	1.28776
755794569	PREDICTED: U1 small nuclear ribonucleoprotein 70 kDa isoform X2 [Felis catus]	429	50.47	9.89	25.17	12	12	54	1.015	1.003	0.928	0.982±0.047	0.991	0.988	1.008	0.996±0.011	0.618	0.563	0.605	0.595±0.029	0.928	0.894	0.871	0.898±0.029	0.915	0.881	0.738	0.845±0.094	0.834	0.783	0.771	0.796±0.033	0	1.80284
755808358	PREDICTED: uridine-cytidine kinase 2 [Felis catus]	267	30.69	8.16	13.48	3	3	4	0.926	0.951	0.985	0.954±0.030	1.355	1.3	1.606	1.420±0.163	1.274	1.228	1.276	1.259±0.027	1.098	1.106	1.055	1.086±0.027	1.244	1.341	1.098	1.228±0.122	0.892	1.117	1.009	1.006±0.113	0.001	1.80045
410980757	PREDICTED: leucine-rich repeat-containing protein 59 [Felis catus]	306	34.78	9.58	45.1	12	12	58	0.941	0.942	0.929	0.937±0.007	1.014	0.96	0.996	0.990±0.027	1.05	0.992	1.015	1.019±0.029	1.166	1.079	1.083	1.109±0.049	1.132	1.041	0.999	1.057±0.068	1.213	1.134	1.072	1.140±0.071	0.002	1.30571
152031891	RecName: Full=Caveolin-1	178	20.61	6.02	28.65	6	6	48	1.003	0.923	0.946	0.957±0.041	0.924	0.941	0.86	0.908±0.043	0.887	0.944	0.909	0.913±0.029	0.912	0.953	0.941	0.935±0.021	0.946	0.961	0.964	0.957±0.010	1.056	1.082	1.068	1.069±0.013	0	1.25814
410951816	PREDICTED: cellular nucleic acid-binding protein isoform X3 [Felis catus]	170	18.73	7.71	51.18	8	8	47	0.987	0.889	0.948	0.941±0.049	1.175	1.063	1.092	1.110±0.058	1.018	0.984	0.96	0.987±0.029	0.947	0.968	0.923	0.946±0.023	0.904	0.852	0.873	0.876±0.026	0.965	0.848	1.001	0.938±0.080	0.002	1.38561
410965611	PREDICTED: mitochondrial 10-formyltetrahydrofolate dehydrogenase [Felis catus]	914	100.65	6.27	30.09	25	26	69	1.014	1.064	1.028	1.035±0.026	0.934	0.933	0.955	0.941±0.012	0.966	0.987	1.011	0.988±0.023	1	0.988	1	0.996±0.007	1.061	1.108	1.055	1.075±0.029	1.073	1.121	1.098	1.097±0.024	0	1.2015
410974538	PREDICTED: U4/U6.U5 tri-snRNP-associated protein 1 isoform X1 [Felis catus]	803	90.23	5.83	30.88	18	18	48	1.088	1.051	0.992	1.044±0.048	1.244	1.142	1.312	1.233±0.086	1.16	1.146	1.074	1.127±0.046	0.979	1.023	1.017	1.006±0.024	1.052	1.027	1.053	1.044±0.015	1.067	1.062	1.003	1.044±0.036	0.001	1.34014
755823665	PREDICTED: membrane-associated progesterone receptor component 1 [Felis catus]	195	21.62	4.7	31.28	7	9	70	1.034	0.967	0.962	0.988±0.040	1.158	1.01	1.071	1.080±0.074	1.144	1.083	1.081	1.103±0.036	1.113	1.085	1.093	1.097±0.014	1.228	1.101	1.095	1.141±0.075	1.415	1.243	1.253	1.304±0.097	0.001	1.47089
410962679	PREDICTED: transmembrane emp24 domain-containing protein 10 [Felis catus]	219	24.76	6.7	32.42	7	7	31	0.987	0.973	1.034	0.998±0.032	0.943	0.988	0.971	0.967±0.023	0.986	0.986	1.047	1.006±0.035	1.002	1.05	1.075	1.042±0.037	0.981	0.987	1.116	1.028±0.076	1.054	1.131	1.153	1.113±0.052	0.034	1.22269
410961571	PREDICTED: ER membrane protein complex subunit 7 [Felis catus]	241	26.47	9.25	19.5	4	4	14	1.075	1.009	1.019	1.034±0.036	1.088	0.971	1.053	1.037±0.060	1.141	1.035	1.217	1.131±0.091	1.25	1.142	1.165	1.186±0.057	1.288	1.042	1.219	1.183±0.127	1.272	1.2	1.198	1.223±0.042	0.039	1.32647
755801554	PREDICTED: fascin [Felis catus]	215	23.92	5.49	41.86	9	9	69	0.962	1.012	1.063	1.012±0.051	0.845	0.888	0.885	0.873±0.024	0.872	0.912	0.925	0.903±0.028	0.866	0.88	0.967	0.904±0.055	0.865	0.888	0.842	0.865±0.023	0.865	0.817	0.803	0.828±0.033	0.001	1.32379
587002388	PREDICTED: L-lactate dehydrogenase A chain [Felis catus]	332	36.52	8.27	44.58	18	20	297	0.981	1.022	1.022	1.008±0.024	0.939	0.981	0.937	0.952±0.025	0.891	0.86	0.903	0.885±0.022	0.868	0.898	0.86	0.875±0.020	0.699	0.756	0.687	0.714±0.037	0.728	0.713	0.724	0.722±0.008	0	1.48763
755726908	PREDICTED: protein DEK isoform X1 [Felis catus]	377	42.89	7.99	23.08	9	9	33	1.076	1.007	1.055	1.046±0.035	0.966	0.964	0.983	0.971±0.010	0.709	0.744	0.667	0.707±0.039	0.982	0.981	1.077	1.013±0.055	0.913	0.93	0.865	0.903±0.034	0.793	0.877	0.859	0.843±0.044	0	1.61469
586997720	PREDICTED: nucleolar protein 58 isoform X1 [Felis catus]	541	60.84	8.6	27.36	13	13	51	0.841	0.962	0.947	0.917±0.066	0.88	0.86	0.941	0.894±0.042	0.794	0.749	0.687	0.743±0.054	1.133	1.053	0.958	1.048±0.088	1.021	0.898	0.809	0.909±0.106	1.068	1.031	0.948	1.016±0.061	0.004	1.6492
410964731	PREDICTED: SAP domain-containing ribonucleoprotein [Felis catus]	210	23.66	6.19	40.95	8	8	42	1.171	0.992	0.964	1.042±0.112	1.299	1.039	1.145	1.161±0.131	1.123	1.053	1.06	1.079±0.039	0.846	0.924	0.993	0.921±0.074	0.954	0.88	0.924	0.919±0.037	1.024	0.872	1.021	0.972±0.087	0.031	1.53546
410956656	PREDICTED: peptidyl-prolyl cis-trans isomerase D [Felis catus]	370	40.95	7.11	35.68	14	16	83	0.968	0.992	1.021	0.994±0.027	0.935	0.979	0.958	0.957±0.022	0.898	0.898	0.955	0.917±0.033	0.894	0.879	0.929	0.901±0.026	0.87	0.853	0.82	0.848±0.025	0.827	0.779	0.875	0.827±0.048	0	1.31065
410981427	PREDICTED: ADP-ribosylation factor 2 [Felis catus]	181	20.73	6.58	50.28	5	9	68	1.098	0.966	1.024	1.029±0.066	0.914	0.82	0.87	0.868±0.047	0.913	0.776	0.929	0.873±0.084	0.932	0.84	0.896	0.889±0.046	0.882	0.786	0.771	0.813±0.060	0.808	0.726	0.867	0.800±0.071	0.011	1.5124
755754350	PREDICTED: CAAX prenyl protease 1 homolog [Felis catus]	475	54.57	7.47	13.26	7	7	27	0.939	0.964	0.969	0.957±0.016	0.939	0.926	0.925	0.930±0.008	0.93	0.908	0.937	0.925±0.015	1.184	1.005	0.979	1.056±0.112	0.956	0.913	0.988	0.952±0.038	1.216	1.094	1.031	1.114±0.094	0.014	1.33921
755782768	PREDICTED: GTP:AMP phosphotransferase AK3, mitochondrial [Felis catus]	157	18.03	7.33	23.57	2	3	5	1.149	1.149	1.146	1.148±0.002	1.159	1.009	0.942	1.037±0.111	1.01	0.954	1.019	0.994±0.035	1.192	1.068	1.123	1.128±0.062	1.307	1.218	1.189	1.238±0.061	1.118	1.216	1.208	1.181±0.054	0.005	1.38747
410975299	PREDICTED: inorganic pyrophosphatase [Felis catus]	287	32.61	5.69	54.7	16	17	91	1.037	1.083	1.061	1.060±0.023	1.028	1.007	1.029	1.021±0.012	0.955	1.016	1.012	0.994±0.034	0.865	0.909	1.028	0.934±0.084	0.786	0.886	0.875	0.849±0.055	0.823	0.81	0.943	0.859±0.073	0.002	1.37786
410965589	PREDICTED: adenylosuccinate lyase isoform X1 [Felis catus]	490	55.46	7.03	19.59	8	9	18	0.989	1.02	0.971	0.993±0.025	0.883	0.863	0.878	0.875±0.010	0.846	0.764	0.883	0.831±0.061	0.953	0.856	0.929	0.913±0.051	0.799	0.703	0.887	0.796±0.092	0.89	0.782	0.894	0.855±0.064	0.016	1.45092
586974151	PREDICTED: calnexin [Felis catus]	593	67.61	4.63	29.85	18	18	89	1.017	0.973	0.928	0.973±0.045	1.008	0.968	0.982	0.986±0.020	0.989	0.991	1.099	1.026±0.063	1.004	1.026	1.094	1.041±0.047	1.001	0.901	1.03	0.977±0.068	1.21	1.092	1.278	1.193±0.094	0.006	1.41842
755780328	PREDICTED: ran-specific GTPase-activating protein [Felis catus]	236	27.05	5.33	38.14	7	7	43	1.086	0.968	0.976	1.010±0.066	1.118	0.946	0.98	1.015±0.091	1.049	1.056	0.984	1.030±0.040	0.888	0.891	0.979	0.919±0.052	0.83	0.763	0.754	0.782±0.042	0.921	0.718	0.828	0.822±0.102	0.003	1.5571
410960960	PREDICTED: acidic leucine-rich nuclear phosphoprotein 32 family member A isoform X2 [Felis catus]	249	28.59	4.08	37.35	6	13	83	1.13	1.016	1.025	1.057±0.063	1.232	0.928	1.015	1.058±0.157	1.048	0.973	0.974	0.998±0.043	0.795	0.834	0.956	0.862±0.084	0.892	0.881	0.876	0.883±0.008	0.931	0.866	0.966	0.921±0.051	0.039	1.54969
410978975	PREDICTED: LOW QUALITY PROTEIN: gelsolin [Felis catus]	782	85.75	6.37	20.97	16	16	47	1.008	1.043	0.993	1.015±0.026	0.972	0.944	0.906	0.941±0.033	1.02	1.037	1.001	1.019±0.018	1.046	1.118	1.02	1.061±0.051	1.304	1.613	1.492	1.470±0.156	1.453	1.886	1.351	1.563±0.284	0	2.08168
586979084	PREDICTED: asparagine synthetase [glutamine-hydrolyzing] isoform X1 [Felis catus]	561	64.39	6.83	27.81	16	16	74	0.986	1.013	1.041	1.013±0.028	0.811	0.826	0.842	0.826±0.016	0.787	0.74	0.876	0.801±0.069	0.841	0.841	0.869	0.850±0.016	0.9	0.913	0.935	0.916±0.018	0.953	0.849	1.003	0.935±0.079	0.001	1.40676
755777029	PREDICTED: lymphoid-specific helicase [Felis catus]	837	97.1	7.91	13.14	12	12	31	1.041	0.941	0.951	0.978±0.055	1.243	1.215	1.123	1.194±0.063	1.187	1.148	1.084	1.140±0.052	1.144	1.117	1.062	1.108±0.042	1.091	0.984	0.918	0.998±0.087	1.116	1.031	0.971	1.039±0.073	0.008	1.35403
755794254	PREDICTED: lysophospholipid acyltransferase 7 isoform X2 [Felis catus]	399	44.49	8.54	15.29	5	5	15	1.039	0.998	0.944	0.994±0.048	0.916	0.89	0.936	0.914±0.023	0.963	0.87	0.939	0.924±0.048	1.087	1.108	1.003	1.066±0.056	1.14	1.023	1.134	1.099±0.066	1.157	1.1	1.214	1.157±0.057	0	1.3954
410974306	PREDICTED: atlastin-3 [Felis catus]	523	58.68	5.55	9.56	7	7	22	0.984	0.978	1.043	1.002±0.036	0.928	0.939	1.021	0.963±0.051	0.948	1.023	1.02	0.997±0.042	0.934	1.118	1.037	1.030±0.092	1.011	0.958	1.036	1.002±0.040	1.078	1.153	1.226	1.152±0.074	0.029	1.32112
755811324	PREDICTED: poly(U)-binding-splicing factor PUF60 isoform X4 [Felis catus]	546	58.4	5.35	28.75	16	16	53	1.04	1.008	1.054	1.034±0.024	1.116	1.14	1.046	1.101±0.049	1.043	1.093	0.986	1.041±0.054	0.948	0.971	0.991	0.970±0.022	0.946	0.925	0.862	0.911±0.044	0.969	0.906	0.928	0.934±0.032	0.001	1.32251
586995710	PREDICTED: phosphoglucomutase-1 isoform X2 [Felis catus]	562	61.43	6.57	35.23	20	20	86	1.029	1.022	1.009	1.020±0.010	0.922	0.984	0.921	0.942±0.036	0.892	0.907	0.921	0.907±0.015	0.892	0.919	0.915	0.909±0.015	0.827	0.849	0.75	0.809±0.052	0.78	0.764	0.869	0.804±0.057	0	1.372
755797346	PREDICTED: programmed cell death protein 5 [Felis catus]	125	14.23	6.04	38.4	5	5	22	1.077	1.015	1.009	1.034±0.038	1.221	0.986	1.071	1.093±0.119	1.138	1.036	0.959	1.044±0.090	0.882	0.927	0.978	0.929±0.048	0.786	0.781	0.827	0.798±0.025	0.959	0.844	0.887	0.897±0.058	0.002	1.56338
755744786	PREDICTED: cysteine-rich protein 2 [Felis catus]	208	22.56	8.72	46.15	8	9	30	1.015	0.989	1.032	1.012±0.022	1	0.891	1.009	0.967±0.066	0.954	0.977	0.911	0.947±0.034	0.976	0.971	0.998	0.982±0.014	0.829	0.794	0.859	0.827±0.033	0.815	0.842	0.932	0.863±0.061	0.001	1.29975
587006380	PREDICTED: citron Rho-interacting kinase [Felis catus]	2053	234.71	6.61	14.71	30	31	58	0.984	0.937	0.987	0.969±0.028	1.205	1.146	1.179	1.177±0.030	1.191	1.142	1.17	1.168±0.025	1.093	1.039	1.085	1.072±0.029	1.054	1.029	1.057	1.047±0.015	1.05	1.049	1.067	1.055±0.010	0	1.28602
410961958	PREDICTED: phosphoenolpyruvate carboxykinase [GTP], mitochondrial [Felis catus]	640	70.54	8.06	22.97	12	12	44	1.04	0.974	1.034	1.016±0.036	0.916	0.844	0.848	0.869±0.040	0.974	0.904	0.917	0.932±0.037	1.033	0.922	1.067	1.007±0.076	1.023	0.926	0.918	0.956±0.058	1.05	0.965	0.992	1.002±0.043	0.028	1.26422
587005488	PREDICTED: palmitoyltransferase ZDHHC6 [Felis catus]	413	47.51	8.47	9.69	3	3	6	0.956	0.94	1.135	1.010±0.108	1	0.942	1.003	0.982±0.034	1.044	0.883	0.941	0.956±0.082	1.178	0.996	1.074	1.083±0.091	1.223	1.134	1.01	1.122±0.107	1.309	1.136	1.309	1.251±0.100	0.017	1.48245
586982374	PREDICTED: fumarylacetoacetate hydrolase domain-containing protein 2A isoform X2 [Felis catus]	288	31.6	6.64	17.01	4	4	9	0.982	0.977	0.99	0.983±0.007	0.935	0.97	0.842	0.916±0.066	1.085	1.105	0.961	1.050±0.078	1.026	1.045	1.015	1.029±0.015	1.18	1.021	1.034	1.078±0.088	1.169	1.188	1.096	1.151±0.049	0.007	1.41093
586986915	PREDICTED: LOW QUALITY PROTEIN: unconventional myosin-VI [Felis catus]	1262	146.11	8.41	19.89	22	22	50	1.04	1.024	1.059	1.041±0.018	0.987	0.98	0.951	0.973±0.019	1.016	0.987	1.002	1.002±0.015	1.122	1.099	1.049	1.090±0.037	1.084	1.105	1.04	1.076±0.033	1.066	1.158	1.069	1.098±0.052	0.002	1.21767
755752981	PREDICTED: serine/arginine repetitive matrix protein 1 isoform X5 [Felis catus]	874	98.67	11.72	5.15	5	5	13	1.109	1.08	1.05	1.080±0.030	1.213	1.082	1.203	1.166±0.073	0.953	0.881	0.924	0.919±0.036	0.867	1.033	0.994	0.965±0.087	0.874	0.917	0.806	0.866±0.056	0.916	0.908	0.874	0.899±0.022	0	1.50496
410951363	PREDICTED: signal peptidase complex subunit 1 [Felis catus]	162	17.81	9.14	10.49	2	2	8	0.937	0.886	0.9	0.908±0.026	1.03	0.974	1.042	1.015±0.036	1.083	0.909	1.039	1.010±0.090	1.21	1.022	1.048	1.093±0.102	1.164	1.104	1.085	1.118±0.041	1.329	1.2	1.246	1.258±0.065	0.001	1.5
755807297	PREDICTED: laminin subunit gamma-1, partial [Felis catus]	1568	173.41	5.15	17.28	21	21	50	0.986	1.079	0.942	1.002±0.070	1.27	1.387	1.323	1.327±0.059	1.261	1.41	1.321	1.331±0.075	1.076	1.113	1.093	1.094±0.019	1.261	1.203	1.265	1.243±0.035	1.098	1.17	1.089	1.119±0.044	0	1.49682
410966008	PREDICTED: 6-phosphogluconate dehydrogenase, decarboxylating [Felis catus]	483	53.16	7.11	41.82	22	22	101	0.998	1.018	1.003	1.006±0.010	0.881	0.917	0.89	0.896±0.019	0.859	0.812	0.886	0.852±0.037	0.89	0.869	0.901	0.887±0.016	0.708	0.778	0.749	0.745±0.035	0.741	0.75	0.76	0.750±0.010	0	1.43785
410966092	PREDICTED: succinate dehydrogenase [ubiquinone] iron-sulfur subunit, mitochondrial [Felis catus]	281	31.64	8.87	29.54	11	11	25	0.926	0.961	1.024	0.970±0.050	0.937	0.916	0.958	0.937±0.021	0.986	0.925	1.003	0.971±0.041	1.048	1.073	1.097	1.073±0.025	0.97	1.081	0.917	0.989±0.084	1.032	1.126	1.099	1.086±0.048	0.015	1.22926
410953640	PREDICTED: GPI transamidase component PIG-T [Felis catus]	578	65.18	8.54	16.61	8	8	24	0.975	0.962	0.995	0.977±0.017	0.935	0.999	0.968	0.967±0.032	1.03	1.016	0.97	1.005±0.031	1.013	1.05	1.023	1.029±0.019	1.025	1.079	1.074	1.059±0.030	1.154	1.12	1.063	1.112±0.046	0.001	1.23422
410951896	PREDICTED: synaptobrevin homolog YKT6 [Felis catus]	198	22.35	6.92	25.76	5	5	9	1.187	0.98	0.942	1.036±0.132	0.959	0.955	0.923	0.946±0.020	0.906	0.942	0.824	0.891±0.060	0.854	0.888	0.825	0.856±0.032	0.821	0.854	0.712	0.796±0.074	0.887	0.87	0.707	0.821±0.099	0.028	1.67893
75046029	RecName: Full=Malate dehydrogenase, cytoplasmic; AltName: Full=Cytosolic malate dehydrogenase	334	36.4	6.99	47.31	19	19	102	1.034	1.03	1.018	1.027±0.008	0.947	0.922	0.946	0.938±0.014	0.926	0.897	0.93	0.918±0.018	0.915	0.908	0.921	0.915±0.007	0.811	0.895	0.827	0.844±0.045	0.822	0.899	0.822	0.848±0.044	0	1.27497
586988573	PREDICTED: ADP-dependent glucokinase, partial [Felis catus]	445	48.72	6.16	15.28	6	6	24	0.984	0.971	1.018	0.991±0.024	1.011	0.971	1.046	1.009±0.038	1.067	0.95	1.058	1.025±0.065	1.227	0.935	1.178	1.113±0.156	1.142	1.002	1.077	1.074±0.070	1.258	1.173	1.227	1.219±0.043	0.036	1.34545
587005820	PREDICTED: glutaredoxin-3 [Felis catus]	307	34.63	6.02	26.06	10	10	47	1.116	1.064	1.035	1.072±0.041	1.155	1.013	1.028	1.065±0.078	1.102	1.052	0.999	1.051±0.052	0.882	0.901	0.993	0.925±0.059	0.849	0.913	0.882	0.881±0.032	0.924	0.848	0.95	0.907±0.053	0.002	1.36203
410951169	PREDICTED: LOW QUALITY PROTEIN: glutathione peroxidase 1 [Felis catus]	206	22.36	7.18	18.93	3	3	5	1.001	1.138	0.953	1.031±0.096	0.895	1.015	0.985	0.965±0.062	0.991	1.026	0.94	0.986±0.043	1.019	1.091	0.945	1.018±0.073	1.123	1.313	1.244	1.227±0.096	1.136	1.441	1.147	1.241±0.173	0.014	1.61006
755790907	PREDICTED: nucleoside diphosphate kinase B [Felis catus]	152	17.29	7.97	55.26	5	9	113	1.048	1.078	1.06	1.062±0.015	0.898	0.941	0.941	0.927±0.025	0.909	0.979	0.87	0.919±0.055	0.803	0.857	0.827	0.829±0.027	0.847	0.862	0.736	0.815±0.069	0.828	0.797	0.807	0.811±0.016	0	1.46467
410962659	PREDICTED: dihydrolipoyllysine-residue succinyltransferase component of 2-oxoglutarate dehydrogenase complex, mitochondrial [Felis catus]	455	48.83	8.82	27.47	13	13	57	0.99	1.04	1.01	1.013±0.025	1.015	1.013	1.04	1.023±0.015	1.001	1.023	1.077	1.034±0.039	1.109	1.082	1.136	1.109±0.027	1.139	1.155	1.17	1.155±0.016	1.23	1.273	1.142	1.215±0.067	0	1.28586
755759148	PREDICTED: LOW QUALITY PROTEIN: lupus La protein [Felis catus]	406	46.65	7.46	46.55	24	24	94	1.101	1.025	1.062	1.063±0.038	1.129	1.032	1.095	1.085±0.049	1.073	1.024	0.98	1.026±0.047	0.931	0.932	0.969	0.944±0.022	0.944	0.872	0.872	0.896±0.042	0.993	0.847	0.96	0.933±0.077	0.002	1.33294
586977588	PREDICTED: coiled-coil domain-containing protein 12 [Felis catus]	166	19.03	5.91	16.27	3	3	4	1.126	1.064	0.98	1.057±0.073	1.315	1.094	1.069	1.159±0.135	1.224	0.886	0.978	1.029±0.175	0.874	0.961	0.862	0.899±0.054	0.769	0.842	0.751	0.787±0.048	0.959	0.979	0.792	0.910±0.103	0.015	1.751
755754374	PREDICTED: adenylyl cyclase-associated protein 1 isoform X2 [Felis catus]	474	51.34	7.52	52.11	23	23	148	0.978	1.054	1.064	1.032±0.047	0.921	0.954	0.974	0.950±0.027	0.891	0.903	0.979	0.924±0.048	0.928	0.875	0.984	0.929±0.055	0.798	0.849	0.876	0.841±0.040	0.8	0.811	0.924	0.845±0.069	0.004	1.33333
410964269	PREDICTED: peptidyl-prolyl cis-trans isomerase FKBP11 [Felis catus]	200	22.09	9.39	14.5	3	3	16	1.025	0.97	0.937	0.977±0.044	1.047	0.892	0.891	0.943±0.090	1.03	0.946	0.962	0.979±0.045	1.154	1.07	1.064	1.096±0.050	0.939	0.941	0.99	0.957±0.029	1.3	1.16	1.103	1.188±0.101	0.004	1.45903
755810167	PREDICTED: LOW QUALITY PROTEIN: aspartyl/asparaginyl beta-hydroxylase [Felis catus]	594	67.39	4.86	32.66	21	21	85	0.985	0.957	0.996	0.979±0.020	0.907	0.93	0.948	0.928±0.021	0.973	0.933	0.963	0.956±0.021	1.092	1.064	1.023	1.060±0.035	1.009	1.026	0.944	0.993±0.043	1.123	1.183	1.057	1.121±0.063	0	1.3043
410981039	PREDICTED: DNA topoisomerase 2-alpha [Felis catus]	1534	174.34	8.68	22.36	23	34	77	0.941	0.94	0.903	0.928±0.022	1.159	1.139	1.155	1.151±0.011	1.149	1.152	1.049	1.117±0.059	1.137	1.154	1.085	1.125±0.036	1.168	1.177	1.087	1.144±0.050	1.22	1.202	1.127	1.183±0.049	0	1.35105
587016889	PREDICTED: nuclear distribution protein nudE homolog 1 isoform X2 [Felis catus]	320	35.95	5.14	26.25	6	6	11	1.148	1.031	0.981	1.053±0.086	1.357	1.137	1.253	1.249±0.110	1.147	1.377	1.114	1.213±0.143	0.957	1.095	1.065	1.039±0.073	1.032	0.961	1.071	1.021±0.056	0.944	0.918	1.065	0.976±0.078	0.021	1.5
755784889	PREDICTED: thioredoxin [Felis catus]	105	11.82	5.03	80.95	9	9	360	1.18	1.041	1.019	1.080±0.087	1.102	0.946	1.005	1.018±0.079	1.05	1.036	0.957	1.014±0.050	0.849	0.912	0.943	0.901±0.048	0.905	0.857	0.861	0.874±0.027	0.944	0.917	0.952	0.938±0.018	0.006	1.38987
755800839	PREDICTED: NADPH--cytochrome P450 reductase [Felis catus]	678	76.95	5.69	33.33	20	20	73	0.997	1.011	0.951	0.986±0.031	0.892	0.924	0.921	0.912±0.018	0.943	0.886	0.92	0.916±0.029	1.022	1.011	0.988	1.007±0.017	1.065	1.016	0.988	1.023±0.039	1.131	1.167	1.022	1.107±0.076	0.001	1.31716
410962435	PREDICTED: C-1-tetrahydrofolate synthase, cytoplasmic isoform X1 [Felis catus]	935	101.16	7.31	42.67	41	42	241	0.992	1.005	1.025	1.007±0.017	0.919	0.934	0.938	0.930±0.010	0.914	0.902	0.964	0.927±0.033	0.911	0.879	0.916	0.902±0.020	0.836	0.851	0.772	0.820±0.042	0.792	0.812	0.809	0.804±0.011	0	1.32772
587001001	PREDICTED: adrenodoxin, mitochondrial, partial [Felis catus]	198	22.16	5.22	24.75	6	6	14	1.089	0.981	1.008	1.026±0.056	1.181	1.023	1.16	1.121±0.086	1.22	1.223	1.131	1.191±0.052	1.003	1.036	1.092	1.044±0.045	0.96	0.966	1.016	0.981±0.031	1.098	0.957	1.088	1.048±0.079	0.014	1.27795
410976752	PREDICTED: malectin isoform X1 [Felis catus]	290	32.17	5.31	25.86	8	8	30	0.947	0.974	0.876	0.932±0.051	0.923	0.957	0.853	0.911±0.053	0.945	0.943	0.902	0.930±0.024	1.05	1.012	0.995	1.019±0.028	0.99	0.884	0.949	0.941±0.053	1.104	1.03	1.078	1.071±0.038	0.004	1.29426
755812364	PREDICTED: peroxiredoxin-4 [Felis catus]	306	34.61	6.39	44.44	11	12	68	0.984	0.973	1.015	0.991±0.022	1.012	0.976	1.009	0.999±0.020	1.076	1.094	1.05	1.073±0.022	0.983	1.083	1.094	1.053±0.061	0.987	1.052	1.037	1.025±0.034	1.088	1.156	1.144	1.129±0.036	0.004	1.18808
410970979	PREDICTED: neutral cholesterol ester hydrolase 1 [Felis catus]	408	45.86	7.31	18.63	7	7	25	0.941	0.989	1.014	0.981±0.037	0.877	0.88	0.996	0.918±0.068	0.947	0.909	1.094	0.983±0.098	1.033	1.031	1.165	1.076±0.077	1.041	1.112	1.191	1.115±0.075	1.19	1.159	1.189	1.179±0.018	0.004	1.35804
755750002	PREDICTED: LOW QUALITY PROTEIN: transmembrane and TPR repeat-containing protein 3 [Felis catus]	915	103.77	8.69	8.74	6	7	17	0.846	0.89	0.92	0.885±0.037	0.959	0.937	0.885	0.927±0.038	1.112	0.972	0.869	0.984±0.122	1.042	0.873	0.917	0.944±0.088	1.187	1.043	1.184	1.138±0.082	1.188	1.216	1.068	1.157±0.079	0.005	1.43735
410955450	PREDICTED: cdc42 effector protein 3 [Felis catus]	254	27.59	5.48	14.57	4	4	9	0.936	0.896	0.962	0.931±0.033	1.048	0.971	0.993	1.004±0.040	0.827	0.911	0.943	0.894±0.060	0.71	0.901	0.832	0.814±0.097	0.844	0.909	0.871	0.875±0.033	0.685	0.846	0.836	0.789±0.090	0.016	1.52993
410955658	PREDICTED: trifunctional enzyme subunit beta, mitochondrial [Felis catus]	475	51.25	9.47	29.47	15	15	50	0.986	0.999	0.974	0.986±0.013	0.916	1.003	0.988	0.969±0.047	0.953	0.997	1.013	0.988±0.031	1.084	1.069	1.095	1.083±0.013	0.952	1.015	1.017	0.995±0.037	1.007	1.17	1.109	1.095±0.082	0.014	1.27729
755694398	PREDICTED: LOW QUALITY PROTEIN: general transcription factor IIF subunit 1 [Felis catus]	518	58.33	7.09	2.7	2	2	6	1.043	0.905	1.012	0.987±0.072	1.223	1.103	1.132	1.153±0.063	0.84	0.792	0.843	0.825±0.029	0.97	0.985	1.09	1.015±0.065	0.803	0.774	1.028	0.868±0.139	0.8	0.721	0.954	0.825±0.118	0.004	1.69626
587022156	PREDICTED: LOW QUALITY PROTEIN: glucose-6-phosphate 1-dehydrogenase [Felis catus]	545	62.58	7.5	35.41	19	19	58	0.988	1.04	1.037	1.022±0.029	0.943	0.972	0.895	0.937±0.039	0.896	0.97	0.891	0.919±0.044	0.889	0.954	0.931	0.925±0.033	0.897	0.955	0.86	0.904±0.048	0.822	0.844	0.87	0.845±0.024	0.003	1.26521
410970050	PREDICTED: quinone oxidoreductase-like protein 1 [Felis catus]	349	38.69	5.91	22.35	9	9	20	1.132	1.033	1.008	1.058±0.066	1.089	0.988	0.929	1.002±0.081	0.994	1.028	1	1.007±0.018	0.946	0.934	0.919	0.933±0.014	0.902	0.938	0.877	0.906±0.031	0.871	0.914	0.768	0.851±0.075	0.006	1.47396
755722878	PREDICTED: anthrax toxin receptor 2 [Felis catus]	488	53.47	8.22	12.09	8	8	13	0.965	0.989	0.921	0.958±0.034	1.037	1.105	1.106	1.083±0.040	1.127	1.266	1.096	1.163±0.091	1.209	1.324	1.096	1.210±0.114	1.338	1.182	1.194	1.238±0.087	1.257	1.117	1.089	1.154±0.090	0.013	1.45277
586988825	PREDICTED: 60S ribosomal protein L4 [Felis catus]	446	50	10.92	47.53	24	24	120	0.829	1.001	0.967	0.932±0.091	1.215	1.376	1.11	1.234±0.134	1.278	1.407	1.018	1.234±0.198	1.861	1.703	1.591	1.718±0.136	1.132	1.114	0.975	1.074±0.086	1.369	1.492	1.315	1.392±0.091	0	2.24487
410961010	PREDICTED: very-long-chain (3R)-3-hydroxyacyl-CoA dehydratase 3 [Felis catus]	362	43.13	9.13	13.26	6	6	15	1.034	0.956	0.855	0.948±0.090	0.998	0.85	0.902	0.917±0.075	1.009	0.854	0.851	0.905±0.090	1.083	0.981	0.962	1.009±0.065	0.95	0.843	0.971	0.921±0.069	1.159	1.053	1.105	1.106±0.053	0.046	1.37485
586975901	PREDICTED: prenylcysteine oxidase-like, partial [Felis catus]	469	52.37	6.99	10.23	5	5	12	0.981	1.027	0.986	0.998±0.025	0.96	1.035	0.943	0.979±0.049	0.986	1.052	0.993	1.010±0.036	1.077	1.145	1.144	1.122±0.039	1.09	1.181	1.207	1.159±0.061	1.08	1.123	1.205	1.136±0.064	0.001	1.27996
587006361	PREDICTED: phosphatidylethanolamine-binding protein 1 [Felis catus]	230	25.68	8.07	51.3	9	9	107	1.04	1.018	1.026	1.028±0.011	0.931	0.935	0.995	0.954±0.036	0.943	0.97	0.949	0.954±0.014	0.832	0.905	0.969	0.902±0.069	0.814	0.855	0.796	0.822±0.030	0.85	0.844	0.905	0.866±0.034	0	1.30653
755797412	PREDICTED: LOW QUALITY PROTEIN: glucose-6-phosphate isomerase [Felis catus]	558	62.81	7.93	32.44	20	20	120	0.996	0.946	0.99	0.977±0.027	0.875	0.868	0.833	0.859±0.023	0.861	0.794	0.779	0.811±0.044	0.932	0.892	0.871	0.898±0.031	0.909	0.783	0.767	0.820±0.078	0.863	0.809	0.799	0.824±0.034	0.004	1.29857
755741402	PREDICTED: lysophospholipid acyltransferase LPCAT4 isoform X2 [Felis catus]	512	56.16	8.98	8.79	4	4	5	0.917	0.903	0.824	0.881±0.050	0.873	0.911	0.85	0.878±0.031	0.947	1.02	0.956	0.974±0.040	1.148	1.166	1.046	1.120±0.065	1.263	1.071	1.075	1.136±0.110	1.123	1.259	1.009	1.130±0.125	0.002	1.53277
755786039	PREDICTED: acidic leucine-rich nuclear phosphoprotein 32 family member B [Felis catus]	427	46.77	4.31	20.14	4	11	73	1.112	1.021	1.052	1.062±0.046	1.005	0.956	1.042	1.001±0.043	1.006	1.035	1	1.014±0.019	0.822	0.888	0.941	0.884±0.060	0.924	0.855	0.928	0.902±0.041	0.89	0.797	0.892	0.860±0.054	0.001	1.39523
410962240	PREDICTED: thioredoxin-related transmembrane protein 1 [Felis catus]	278	31.47	5.06	14.39	5	5	28	1.003	0.987	0.902	0.964±0.054	0.955	0.944	0.954	0.951±0.006	1.003	0.97	0.964	0.979±0.021	1.075	0.996	1.072	1.048±0.045	1.007	0.888	0.952	0.949±0.060	1.189	1.015	1.097	1.100±0.087	0.02	1.33896
755700625	PREDICTED: dolichyl-diphosphooligosaccharide--protein glycosyltransferase subunit 1 [Felis catus]	570	65.05	7.68	34.91	21	21	129	1.02	0.99	0.949	0.986±0.036	1.002	0.933	1.017	0.984±0.045	1.002	0.939	1.083	1.008±0.072	1.099	1.033	1.079	1.070±0.034	1.068	0.955	1.118	1.047±0.084	1.149	1.117	1.148	1.138±0.018	0.028	1.23151
410953962	PREDICTED: acetyl-coenzyme A synthetase, cytoplasmic isoform X2 [Felis catus]	705	79.28	6.34	17.16	14	14	39	0.959	0.972	1.027	0.986±0.036	0.864	0.91	0.834	0.869±0.038	0.873	0.817	0.894	0.861±0.040	0.911	0.866	0.948	0.908±0.041	0.85	0.821	0.772	0.814±0.039	0.867	0.833	0.894	0.865±0.031	0.003	1.33031
587004277	PREDICTED: CDGSH iron-sulfur domain-containing protein 1 isoform X2 [Felis catus]	165	18.1	9.01	29.09	4	4	23	0.97	0.928	0.966	0.955±0.023	1.011	0.964	0.976	0.984±0.024	1.034	0.962	1.114	1.037±0.076	1.143	1.054	1.156	1.118±0.056	1.037	0.928	1.103	1.023±0.088	1.129	1.192	1.194	1.172±0.037	0.004	1.28664
587011197	PREDICTED: nucleoside diphosphate kinase A [Felis catus]	152	17.11	6.01	73.68	7	11	142	1.053	1.054	1.081	1.063±0.016	0.986	0.987	0.911	0.961±0.044	0.965	0.974	0.921	0.953±0.028	0.757	0.867	0.884	0.836±0.069	0.874	0.967	0.875	0.905±0.053	0.82	0.901	0.885	0.869±0.043	0.001	1.42801
157833510	Chain A, The Refined Three-Dimensional Structure Of Cat Muscle (M1) Pyruvate Kinase, At A Resolution Of 2.6 Angstroms	530	57.88	7.53	68.68	2	40	1132	1.046	1.072	1.035	1.051±0.019	0.879	0.985	0.872	0.912±0.063	0.789	0.838	0.875	0.834±0.043	0.913	0.885	0.855	0.884±0.029	0.752	0.793	0.883	0.809±0.067	0.783	0.878	0.993	0.885±0.105	0.006	1.42553
410966448	PREDICTED: nuclear migration protein nudC [Felis catus]	332	38.33	5.52	53.92	19	20	121	1.059	1.03	1.018	1.036±0.021	1.097	1.028	1.047	1.057±0.036	1.011	1.037	1.013	1.020±0.014	0.949	0.947	0.964	0.953±0.009	0.846	0.886	0.852	0.861±0.022	0.885	0.847	0.855	0.862±0.020	0	1.29669
410982420	PREDICTED: nitric oxide synthase-interacting protein [Felis catus]	301	33.03	8.82	14.95	3	3	6	1.062	0.92	0.954	0.979±0.074	1.067	1.134	0.921	1.041±0.109	1.252	0.953	1.139	1.115±0.151	0.991	1.007	0.851	0.950±0.086	0.844	0.991	0.797	0.877±0.101	0.738	0.837	0.782	0.786±0.050	0.022	1.69648
755739218	PREDICTED: sulfide:quinone oxidoreductase, mitochondrial [Felis catus]	450	49.79	9.23	36	15	15	38	0.994	1.021	0.906	0.974±0.060	0.926	0.952	0.823	0.900±0.068	0.938	0.958	0.869	0.922±0.047	1.08	1.059	0.953	1.031±0.068	1.07	1.049	0.984	1.034±0.045	1.119	1.185	1.002	1.102±0.093	0.022	1.43985
587020400	PREDICTED: cytochrome c1, heme protein, mitochondrial, partial [Felis catus]	315	34.49	8.76	25.08	6	6	30	1.005	0.937	1.065	1.002±0.064	1	1.043	0.922	0.988±0.061	1.094	0.975	1.033	1.034±0.060	1.139	1.118	1.131	1.129±0.011	1.083	1.012	1.067	1.054±0.037	1.228	1.161	1.167	1.185±0.037	0.002	1.33189
410955624	PREDICTED: prolactin regulatory element-binding protein [Felis catus]	418	45.9	8.5	11.24	4	4	10	0.936	0.967	0.786	0.896±0.097	0.843	0.74	0.816	0.800±0.053	0.912	0.877	0.869	0.886±0.023	1.13	1.042	0.95	1.041±0.090	1.099	0.921	0.99	1.003±0.090	1.205	1.233	1.109	1.182±0.065	0.001	1.66622
755800846	PREDICTED: LOW QUALITY PROTEIN: transmembrane protein 120A [Felis catus]	343	40.64	9.31	9.33	3	3	5	0.851	0.883	0.907	0.880±0.028	0.934	0.948	0.894	0.925±0.028	0.823	0.902	0.957	0.894±0.067	1.222	1.105	0.985	1.104±0.119	1.032	0.851	0.934	0.939±0.091	1.189	1.138	1.069	1.132±0.060	0.003	1.48481
755730033	PREDICTED: glutathione S-transferase A4 [Felis catus]	222	25.68	7.27	21.62	7	7	29	1.001	1.027	0.975	1.001±0.026	0.912	0.948	0.846	0.902±0.052	0.805	0.831	0.86	0.832±0.028	0.876	0.955	0.931	0.921±0.041	0.709	0.801	0.637	0.716±0.082	0.758	0.73	0.716	0.735±0.021	0	1.61224
587001171	PREDICTED: hypoxia up-regulated protein 1 isoform X4 [Felis catus]	998	111.55	5.25	34.47	33	33	154	1.015	1.022	1.027	1.021±0.006	0.989	0.99	1.007	0.995±0.010	1.032	1.06	1.039	1.044±0.015	0.995	1.045	1.075	1.038±0.040	1.031	1.061	1.062	1.051±0.018	1.111	1.13	1.177	1.139±0.034	0	1.19009
410947750	PREDICTED: gamma-tubulin complex component 3 [Felis catus]	907	103.53	8.09	11.69	8	8	12	1.189	1.042	0.987	1.073±0.104	0.917	0.994	1.001	0.971±0.047	0.917	0.874	0.875	0.889±0.025	0.832	1.048	1.005	0.962±0.114	1.226	1.181	1.066	1.158±0.083	0.785	1.012	0.971	0.923±0.121	0.027	1.56178
755750971	PREDICTED: cleavage and polyadenylation specificity factor subunit 6 [Felis catus]	649	70.13	9.63	14.95	9	9	41	1.013	1.033	1.053	1.033±0.020	1.034	0.978	0.976	0.996±0.033	0.758	0.795	0.8	0.784±0.023	0.946	0.975	1.021	0.981±0.038	0.987	0.978	0.929	0.965±0.031	0.849	0.877	0.912	0.879±0.032	0	1.38918
755763729	PREDICTED: CD166 antigen isoform X2 [Felis catus]	570	63.4	7.88	26.14	14	14	57	0.96	1.032	0.966	0.986±0.040	0.75	0.717	0.8	0.756±0.042	0.782	0.839	0.873	0.831±0.046	0.911	0.958	0.909	0.926±0.028	0.818	0.841	0.796	0.818±0.023	0.828	0.829	0.77	0.809±0.034	0	1.43933
410964771	PREDICTED: extended synaptotagmin-1 [Felis catus]	1104	122.52	5.96	18.3	21	21	63	1.008	0.988	0.989	0.995±0.011	0.869	0.926	0.895	0.897±0.029	0.92	0.969	0.935	0.941±0.025	1	1.037	1.002	1.013±0.021	0.98	0.949	0.975	0.968±0.017	1.04	1.035	1.066	1.047±0.017	0	1.2267
755775794	PREDICTED: receptor expression-enhancing protein 3 isoform X2 [Felis catus]	217	24.65	9.32	21.2	5	5	10	0.867	0.89	0.913	0.890±0.023	1.199	1.034	0.997	1.077±0.108	1.075	1.042	0.981	1.033±0.048	1.074	1.032	1.097	1.068±0.033	1.137	1.029	1.153	1.106±0.067	1.032	1.053	1.067	1.051±0.018	0.009	1.38293
410951790	PREDICTED: transmembrane protein 43 isoform X2 [Felis catus]	400	44.93	7.65	21.25	9	9	40	0.982	0.965	0.958	0.968±0.012	0.93	0.921	0.956	0.936±0.018	0.95	0.955	0.937	0.947±0.009	1.079	1.005	0.975	1.020±0.054	1.053	0.989	0.978	1.007±0.041	1.169	1.054	1.091	1.105±0.059	0.001	1.26927
410975446	PREDICTED: annexin A11 [Felis catus]	505	54.37	7.3	31.49	12	14	52	0.948	1.037	1.051	1.012±0.056	0.86	0.855	0.876	0.864±0.011	0.891	0.895	0.931	0.906±0.022	0.945	1.006	0.92	0.957±0.044	0.986	1.117	0.99	1.031±0.075	0.935	1.066	0.982	0.994±0.066	0.012	1.30643
755691573	PREDICTED: AP-3 complex subunit beta-1 isoform X1 [Felis catus]	1091	120.98	6.09	20.81	18	24	73	1.063	1.042	1.04	1.048±0.013	0.983	0.987	0.947	0.972±0.022	0.894	0.866	0.856	0.872±0.020	0.955	0.935	0.953	0.948±0.011	0.904	0.937	0.859	0.900±0.039	0.914	0.922	0.859	0.898±0.034	0	1.24182
587019432	PREDICTED: RB1-inducible coiled-coil protein 1 isoform X2 [Felis catus]	1590	182.08	5.52	5.72	8	8	12	1.081	0.948	0.987	1.005±0.068	0.897	0.978	0.974	0.950±0.046	1.068	1.127	1.049	1.081±0.041	1.161	1.006	1.021	1.063±0.085	1.256	1.081	1.283	1.207±0.110	1.179	1.092	1.079	1.117±0.054	0.014	1.43032
410982974	PREDICTED: 2-oxoisovalerate dehydrogenase subunit alpha, mitochondrial [Felis catus]	446	50.26	8.07	9.42	4	4	7	0.977	1.018	0.995	0.997±0.021	0.976	0.931	0.915	0.941±0.032	1.038	0.968	0.98	0.995±0.037	1.142	1.086	1.041	1.090±0.051	1.195	1.202	1.002	1.133±0.114	1.16	1.245	0.977	1.127±0.137	0.049	1.36066
586993823	PREDICTED: NADH-cytochrome b5 reductase 3 [Felis catus]	278	31.64	7.85	54.68	13	13	96	1.035	0.958	0.907	0.967±0.064	0.942	0.945	0.917	0.935±0.015	0.979	0.903	0.937	0.940±0.038	1.084	1.051	1.057	1.064±0.018	1.03	0.962	0.994	0.995±0.034	1.158	1.078	1.08	1.105±0.046	0.001	1.28239
755791992	PREDICTED: LOW QUALITY PROTEIN: ATP-binding cassette sub-family A member 5 [Felis catus]	1642	186.37	6.93	2.62	3	4	5	0.909	1.015	1.048	0.991±0.073	0.89	0.878	0.989	0.919±0.061	0.991	1.136	0.935	1.021±0.104	1.039	1.132	1.096	1.089±0.047	1.113	1.399	1.136	1.216±0.159	1.206	0.989	1.123	1.106±0.109	0.044	1.59339
410963934	PREDICTED: Y-box-binding protein 3 [Felis catus]	315	35.75	9.51	25.08	4	7	43	1.069	1.035	0.944	1.016±0.065	1.315	1.167	1.157	1.213±0.088	1.121	1.131	0.947	1.066±0.103	0.995	1.177	0.992	1.055±0.106	1.017	0.999	0.957	0.991±0.031	1.035	1.049	0.983	1.022±0.035	0.048	1.39301
410981674	PREDICTED: nuclear pore complex protein Nup85 isoform X2 [Felis catus]	655	74.69	5.95	5.5	4	4	10	1.061	0.974	0.936	0.990±0.064	1.009	0.906	0.952	0.956±0.052	1.008	0.984	0.995	0.996±0.012	1.367	1.04	1.153	1.187±0.166	0.979	1.137	1.098	1.071±0.082	1.304	1.079	1.135	1.173±0.117	0.046	1.50883
586978048	PREDICTED: musculoskeletal embryonic nuclear protein 1 [Felis catus]	82	8.78	9.72	34.15	2	2	8	1.003	0.95	1.14	1.031±0.098	1.432	1.346	1.664	1.481±0.164	1.097	1.131	1.28	1.169±0.097	1.006	0.983	1.221	1.070±0.131	1.209	1.046	1.052	1.102±0.092	1.062	1.138	1.163	1.121±0.053	0.004	1.75158
755755919	PREDICTED: nexilin isoform X1 [Felis catus]	662	79.44	5.4	25.98	22	22	59	1.046	0.992	0.983	1.007±0.034	1.242	1.085	1.12	1.149±0.082	1.06	1.147	1.035	1.081±0.059	0.931	0.994	0.976	0.967±0.032	0.973	0.96	0.939	0.957±0.017	1.071	1.019	1.037	1.042±0.026	0.003	1.33405
110350007	major vault protein [Felis catus]	890	99.24	5.66	26.74	22	23	67	0.982	0.998	0.991	0.990±0.008	0.871	0.897	0.902	0.890±0.017	0.939	0.97	0.901	0.937±0.035	0.97	0.945	1.015	0.977±0.035	1.036	1.021	1.016	1.024±0.010	0.998	1.017	1.026	1.014±0.014	0	1.18944
755728326	PREDICTED: male-enhanced antigen 1 isoform X3 [Felis catus]	175	18.87	4.13	12	2	2	7	1.073	1.189	1.074	1.112±0.067	1.45	1.233	1.266	1.316±0.117	1.301	1.467	1.274	1.347±0.105	0.808	1.163	1.063	1.011±0.183	1.151	1.195	1.077	1.141±0.060	1.134	1.153	0.921	1.069±0.129	0.023	1.81559
410967814	PREDICTED: spindle assembly abnormal protein 6 homolog [Felis catus]	657	74.3	7.33	9.89	6	6	9	1.047	1.07	1.075	1.064±0.015	1.195	1.251	1.238	1.228±0.029	1.249	1.493	1.282	1.341±0.132	1.122	1.257	1.129	1.169±0.076	1.101	1.005	1.185	1.097±0.090	1.134	1.168	1.207	1.170±0.037	0.009	1.48557
586979662	PREDICTED: MICOS complex subunit MIC19 [Felis catus]	227	26.23	8.35	56.39	14	14	60	0.965	0.962	1.046	0.991±0.048	0.994	0.968	0.951	0.971±0.022	1.047	1.047	1.043	1.046±0.002	1.019	1.065	1.156	1.080±0.070	1.101	1.057	1.258	1.139±0.106	1.139	1.149	1.274	1.187±0.075	0.009	1.33964
586992259	PREDICTED: sodium-coupled neutral amino acid transporter 2 isoform X1 [Felis catus]	506	56.06	7.31	7.31	2	2	10	0.977	0.943	1.044	0.988±0.051	0.694	0.73	0.819	0.748±0.064	0.687	0.74	0.804	0.744±0.059	0.795	0.869	0.784	0.816±0.046	0.815	0.862	0.813	0.830±0.028	0.699	0.799	0.884	0.794±0.093	0.003	1.51965
410986259	PREDICTED: NADH-cytochrome b5 reductase 1 [Felis catus]	305	33.93	9.28	12.13	4	4	5	1.043	0.958	0.875	0.959±0.084	0.984	0.809	0.886	0.893±0.088	0.998	0.875	0.991	0.955±0.069	1.239	1.055	0.984	1.093±0.132	1.075	1.168	1.36	1.201±0.145	1.153	0.988	1.188	1.110±0.107	0.033	1.68109
755760297	PREDICTED: cytochrome P450 20A1 [Felis catus]	462	52.44	6.23	16.02	8	8	14	0.998	1.01	1.006	1.005±0.006	0.913	0.954	0.934	0.934±0.021	0.922	0.944	0.921	0.929±0.013	1.05	0.988	1.027	1.022±0.031	0.991	0.997	1.001	0.996±0.005	1.097	1.045	1.04	1.061±0.032	0	1.20153
755706118	PREDICTED: syntaxin-16 isoform X6 [Felis catus]	281	32.24	6.34	8.9	2	2	3	1.059	1.08	1.204	1.114±0.078	1.174	0.999	0.944	1.039±0.120	1.112	1.11	1.021	1.081±0.052	1.199	1.028	1.426	1.218±0.200	1.488	1.241	1.298	1.342±0.129	1.429	1.186	1.441	1.352±0.144	0.044	1.57627
755698816	PREDICTED: transketolase [Felis catus]	623	67.9	7.31	38.04	24	24	97	1.015	1.032	1.016	1.021±0.010	0.935	0.95	0.931	0.939±0.010	0.939	0.907	0.909	0.918±0.018	0.921	0.897	0.918	0.912±0.013	0.831	0.825	0.79	0.815±0.022	0.822	0.784	0.862	0.823±0.039	0	1.31633
410986567	PREDICTED: 4-trimethylaminobutyraldehyde dehydrogenase [Felis catus]	518	56.23	7.59	23.94	11	11	50	0.948	1.039	1.052	1.013±0.057	0.884	0.987	0.97	0.947±0.055	0.893	0.949	1.022	0.955±0.065	0.853	0.905	1.013	0.924±0.082	0.797	0.84	0.889	0.842±0.046	0.778	0.835	0.92	0.844±0.071	0.041	1.35219
586981486	PREDICTED: four and a half LIM domains protein 2 [Felis catus]	280	32.31	7.31	62.5	19	19	82	0.974	1.005	1.03	1.003±0.028	1.024	1.159	1.091	1.091±0.068	0.985	1.017	1.047	1.016±0.031	0.988	0.994	1.037	1.006±0.027	0.863	0.929	0.879	0.890±0.034	0.857	0.904	0.956	0.906±0.050	0.001	1.35239
587000597	PREDICTED: 60S ribosomal protein L14 [Felis catus]	296	32.14	10.9	20.95	7	7	31	0.883	0.915	0.849	0.882±0.033	1.122	1.077	0.973	1.057±0.076	1.187	1.237	0.92	1.115±0.170	2.442	1.966	1.938	2.115±0.283	1.368	1.115	1.276	1.253±0.128	1.741	1.717	1.375	1.611±0.205	0	2.87633
755782945	PREDICTED: endoplasmic reticulum metallopeptidase 1 [Felis catus]	827	92.19	7.21	3.26	3	3	5	1.019	0.962	0.841	0.941±0.091	1.001	0.991	1.013	1.002±0.011	1.014	1.004	0.984	1.001±0.015	0.99	1.079	1.222	1.097±0.117	1.042	1.067	1.118	1.076±0.039	1.147	1.143	1.102	1.131±0.025	0.028	1.45303
586989016	PREDICTED: deoxyuridine 5'-triphosphate nucleotidohydrolase, mitochondrial isoform X3 [Felis catus]	166	17.83	7.96	69.28	10	10	60	1.014	0.999	0.991	1.001±0.012	1.321	1.193	1.102	1.205±0.110	1.257	1.332	1.107	1.232±0.115	0.998	1.156	1.054	1.069±0.080	1.02	1.123	0.908	1.017±0.108	0.976	0.974	0.937	0.962±0.022	0.009	1.46696
410956573	PREDICTED: UPF0609 protein C4orf27 homolog [Felis catus]	346	39.33	6.99	21.68	8	8	14	1.004	1.01	0.876	0.963±0.076	0.984	1.044	0.897	0.975±0.074	0.933	1.008	0.896	0.946±0.057	0.957	0.904	0.812	0.891±0.073	0.916	0.849	0.854	0.873±0.037	0.813	0.734	0.805	0.784±0.043	0.022	1.42234
587010126	PREDICTED: rab GTPase-binding effector protein 1 [Felis catus]	865	99.29	5.05	12.49	9	9	17	1.006	1.137	1.01	1.051±0.075	0.935	0.886	1.012	0.944±0.064	1.019	1.158	0.964	1.047±0.100	0.982	1.182	1.099	1.088±0.100	1.216	1.244	1.115	1.192±0.068	1.237	1.3	1.07	1.202±0.119	0.034	1.46727
755690218	PREDICTED: protein transport protein Sec24A [Felis catus]	1099	120.3	7.8	2.91	2	3	5	1.175	1.082	1.142	1.133±0.047	1.264	1.075	1.027	1.122±0.125	1.091	1.046	1.112	1.083±0.034	1.248	1.305	1.206	1.253±0.050	1.214	1.067	1.306	1.196±0.121	0.955	0.918	1.097	0.990±0.094	0.042	1.42266
587003747	PREDICTED: carnitine O-palmitoyltransferase 1, liver isoform [Felis catus]	773	88.11	8.7	19.79	15	15	39	0.984	0.967	0.936	0.962±0.024	1.073	1.13	1.082	1.095±0.031	1.048	1.046	1.089	1.061±0.024	1.226	1.224	1.089	1.180±0.079	1.158	1.036	1.14	1.111±0.066	1.258	1.305	1.261	1.275±0.026	0	1.39423
755798191	PREDICTED: NAD(P)H dehydrogenase [quinone] 1 [Felis catus]	253	28.6	8.06	10.67	3	3	10	0.989	1.035	0.958	0.994±0.039	0.847	1.025	0.994	0.955±0.095	0.881	1.041	1.014	0.979±0.086	0.956	1.029	0.992	0.992±0.037	1.06	1.143	1.073	1.092±0.045	1.069	1.17	1.121	1.120±0.051	0.038	1.38135
586976752	PREDICTED: DNA (cytosine-5)-methyltransferase 1 [Felis catus]	1601	181.56	6.8	21.55	31	31	87	0.989	1.03	0.905	0.975±0.064	1.203	1.104	1.194	1.167±0.055	1.177	1.107	1.167	1.150±0.038	1.177	1.102	1.095	1.125±0.045	1.005	0.928	0.886	0.940±0.060	1.025	1.038	0.896	0.986±0.079	0.001	1.35779
410960700	PREDICTED: selenoprotein S [Felis catus]	188	21.05	9.95	18.09	3	3	6	0.995	0.989	0.908	0.964±0.049	1.099	0.948	1.101	1.049±0.088	1.005	0.976	1.053	1.011±0.039	1.1	1.111	1.152	1.121±0.027	1.183	1.124	1.289	1.199±0.084	1.158	1.13	1.221	1.170±0.047	0.003	1.4196
410949519	PREDICTED: NADH dehydrogenase [ubiquinone] iron-sulfur protein 4, mitochondrial [Felis catus]	175	19.71	10.18	12	2	2	12	1.07	1.038	1.073	1.060±0.019	1.191	1.146	1.228	1.188±0.041	1.132	1.17	1.233	1.178±0.051	1.224	1.361	1.523	1.369±0.150	1.155	0.997	1.143	1.098±0.088	1.362	1.139	1.152	1.218±0.125	0.02	1.52758
410960774	PREDICTED: F-box only protein 22 isoform X2 [Felis catus]	408	44.81	6.61	17.4	6	6	17	1.037	1.008	0.978	1.008±0.030	0.864	0.931	0.898	0.898±0.034	1.016	0.949	1.009	0.991±0.037	1.056	0.999	1.032	1.029±0.029	1.124	1.059	1.207	1.130±0.074	1.203	1.056	1.056	1.105±0.085	0.002	1.39699
410948583	PREDICTED: probable glutathione peroxidase 8 isoform X2 [Felis catus]	209	24	9.32	19.14	4	4	23	1.006	1.024	0.9	0.977±0.067	1.087	1.023	1.017	1.042±0.039	1.141	1.066	1.031	1.079±0.056	1.305	1.067	1.058	1.143±0.140	1.225	1.161	1.14	1.175±0.044	1.291	1.177	1.156	1.208±0.073	0.027	1.45
755782056	PREDICTED: LOW QUALITY PROTEIN: protein ERGIC-53 [Felis catus]	518	58.02	6.54	40.35	18	19	96	0.999	1.001	0.987	0.996±0.008	0.965	1.061	1.028	1.018±0.049	1.001	0.98	1.033	1.005±0.027	1.006	1.121	1.039	1.055±0.059	1.115	1.058	1.055	1.076±0.034	1.173	1.2	1.159	1.177±0.021	0.001	1.24352
587021106	PREDICTED: guanine nucleotide-binding protein-like 3-like protein isoform X1 [Felis catus]	575	64.82	8.41	34.43	18	21	54	0.991	0.988	0.984	0.988±0.004	1.39	1.301	1.406	1.366±0.057	1.433	1.26	1.373	1.355±0.088	1.149	1.044	1.117	1.103±0.054	1.254	1.281	1.283	1.273±0.016	1.196	1.172	1.152	1.173±0.022	0	1.4563
755811799	PREDICTED: glycosylphosphatidylinositol anchor attachment 1 protein [Felis catus]	658	70.66	7.96	6.69	4	4	7	1.008	0.997	0.916	0.974±0.050	0.998	0.977	0.96	0.978±0.019	0.954	0.92	1.026	0.967±0.054	0.997	0.999	1.084	1.027±0.050	1.188	1.083	1.193	1.155±0.062	1.215	1.143	1.083	1.147±0.066	0.001	1.32642
755751049	PREDICTED: thymopoietin [Felis catus]	456	51.05	9.04	38.38	14	14	96	1.006	0.947	0.933	0.962±0.039	0.963	0.926	0.934	0.941±0.019	1.024	0.96	0.99	0.991±0.032	1.102	1.036	1.085	1.074±0.034	1.002	0.897	0.955	0.951±0.053	1.093	1.031	1.072	1.065±0.032	0.002	1.22854
587001854	PREDICTED: DNA polymerase delta subunit 3 [Felis catus]	461	50.95	9.16	13.88	7	7	15	1.079	0.966	0.991	1.012±0.059	1.032	0.923	0.881	0.945±0.078	0.932	0.779	0.814	0.842±0.080	1.132	0.982	0.968	1.027±0.091	0.946	0.905	0.937	0.929±0.022	0.929	0.912	0.933	0.925±0.011	0.043	1.45315
755688153	PREDICTED: von Willebrand factor A domain-containing protein 8 [Felis catus]	1885	211.59	6.71	10.82	17	17	26	0.98	1.055	1.025	1.020±0.038	0.99	1.021	0.969	0.993±0.026	1.054	1.058	1.086	1.066±0.017	1.062	1.117	1.065	1.081±0.031	1.233	1.127	1.076	1.145±0.080	1.248	1.118	1.09	1.152±0.084	0.016	1.28793
587018817	PREDICTED: kinetochore protein Nuf2 [Felis catus]	464	54.44	8.27	16.81	8	9	13	0.965	0.964	0.993	0.974±0.016	1.114	1.188	1.171	1.158±0.039	1.117	0.976	1.173	1.089±0.102	1.023	1.04	1.103	1.055±0.042	0.848	1.016	1.018	0.961±0.098	0.913	0.927	0.975	0.938±0.033	0.008	1.40094
410966619	PREDICTED: serine/arginine-rich splicing factor 4 [Felis catus]	499	57.06	11.53	13.43	4	7	40	1.208	1.041	1.062	1.104±0.091	1.273	1.023	1.031	1.109±0.142	0.962	0.838	0.801	0.867±0.084	0.92	0.985	1.007	0.971±0.045	1.001	0.91	0.915	0.942±0.051	0.974	0.933	1.015	0.974±0.041	0.026	1.58926
755813162	PREDICTED: melanoma-associated antigen D1 isoform X2 [Felis catus]	755	83.75	6.16	20.53	11	13	41	0.962	1.031	0.972	0.988±0.037	1.574	1.789	1.585	1.649±0.121	1.468	1.587	1.485	1.513±0.064	1.093	1.146	1.115	1.118±0.027	1.129	1.192	1.009	1.110±0.093	1.009	1.106	0.941	1.019±0.083	0	1.90117
755695349	PREDICTED: membralin [Felis catus]	501	54.31	5.86	9.38	4	4	9	0.984	0.905	0.94	0.943±0.040	1.042	0.942	1.059	1.014±0.063	1.108	1.018	1.043	1.056±0.046	1.1	1.057	1.059	1.072±0.024	1.379	1.225	1.245	1.283±0.084	1.196	1.162	1.164	1.174±0.019	0	1.52376
20531740	mutant Niemann-Pick C1 [Felis catus]	1276	141.6	5.43	5.96	7	7	20	0.957	0.943	0.972	0.957±0.015	0.858	0.858	0.924	0.880±0.038	0.898	0.941	0.931	0.923±0.023	0.977	0.926	0.953	0.952±0.026	0.958	0.978	0.942	0.959±0.018	1.078	1.049	1.02	1.049±0.029	0	1.25641
410983871	PREDICTED: dihydroorotate dehydrogenase (quinone), mitochondrial [Felis catus]	395	42.9	9.67	23.8	8	9	13	1.062	0.931	1.068	1.020±0.077	1.167	0.993	1.028	1.063±0.092	1.202	1.089	1.199	1.163±0.064	1.144	1.126	1.248	1.173±0.066	1.126	0.987	1.154	1.089±0.089	1.234	1.228	1.287	1.250±0.032	0.023	1.38238
410971897	PREDICTED: dihydrolipoyllysine-residue acetyltransferase component of pyruvate dehydrogenase complex, mitochondrial [Felis catus]	647	68.91	7.94	19.94	13	13	69	1.012	1.036	1.027	1.025±0.012	0.957	1.043	0.986	0.995±0.044	1.042	1.13	1.038	1.070±0.052	1.056	1.106	1.15	1.104±0.047	1.044	1.03	1.111	1.062±0.043	1.125	1.183	1.12	1.143±0.035	0.01	1.23615
283806558	multidrug resistance protein 1 [Felis catus]	1279	141.62	8.87	26.82	33	34	107	0.999	1	0.976	0.992±0.014	0.917	0.929	0.963	0.936±0.024	0.921	0.937	0.966	0.941±0.023	1.013	1.02	1.029	1.021±0.008	1.071	1.072	1.076	1.073±0.003	1.126	1.135	1.159	1.140±0.017	0	1.2639
410958914	PREDICTED: WD repeat-containing protein 46 [Felis catus]	612	68.72	9.85	5.72	3	3	6	1.012	0.878	0.992	0.961±0.072	1.058	0.95	1.008	1.005±0.054	1.035	0.944	0.967	0.982±0.047	1.176	0.962	1.01	1.049±0.112	1.229	1.173	1.08	1.161±0.075	1.22	1.051	1.114	1.128±0.085	0.042	1.39977
410952919	PREDICTED: aldose reductase [Felis catus]	316	35.74	6.98	40.19	12	12	44	0.929	1.053	1.015	0.999±0.064	0.808	0.924	0.878	0.870±0.058	0.793	0.838	0.879	0.837±0.043	0.861	0.822	0.891	0.858±0.035	0.81	0.868	0.854	0.844±0.030	0.737	0.79	0.872	0.800±0.068	0.009	1.42877
410988577	PREDICTED: proteolipid protein 2 [Felis catus]	152	16.73	7.15	18.42	2	2	16	0.981	0.986	0.908	0.958±0.044	1.11	1.058	0.911	1.026±0.103	1.106	1.049	1.04	1.065±0.036	1.072	1.284	1.052	1.136±0.129	1.093	1.16	1.216	1.156±0.062	1.136	1.263	1.335	1.245±0.101	0.019	1.47026
410953338	PREDICTED: tumor protein D54 isoform X4 [Felis catus]	206	22.36	5.52	34.47	9	9	37	1.041	1.032	1.033	1.035±0.005	1.041	1.089	1.101	1.077±0.032	1.014	1.01	1.036	1.020±0.014	0.953	0.899	0.951	0.934±0.031	0.898	0.835	0.922	0.885±0.045	0.921	0.857	0.937	0.905±0.042	0	1.31856
410967873	PREDICTED: calcium-binding mitochondrial carrier protein SCaMC-1 [Felis catus]	477	53.15	7.74	22.43	10	10	19	0.967	1.013	1.076	1.019±0.055	1.012	1.046	0.979	1.012±0.034	1.079	0.992	1.103	1.058±0.058	1.094	1.239	1.099	1.144±0.082	1.122	1.208	1.123	1.151±0.049	1.152	1.09	1.213	1.152±0.062	0.024	1.28128
755725176	PREDICTED: grpE protein homolog 1, mitochondrial [Felis catus]	217	24.27	8.48	48.39	10	12	27	1.072	1.04	1.077	1.063±0.020	1.086	1.08	1.121	1.096±0.022	1.113	1.154	1.179	1.149±0.033	1.077	1.118	1.22	1.138±0.074	1.234	1.124	1.29	1.216±0.084	1.266	1.209	1.253	1.243±0.030	0.007	1.24038
410950301	PREDICTED: mitochondrial import inner membrane translocase subunit TIM44 [Felis catus]	454	51.54	7.94	13.44	6	6	10	0.988	1.042	1.077	1.036±0.045	0.961	0.994	0.948	0.968±0.024	1.138	1.026	1.196	1.120±0.086	1.171	1.164	1.243	1.193±0.044	1.153	0.998	1.122	1.091±0.082	1.062	1.045	1.158	1.088±0.061	0.013	1.31118
755691323	PREDICTED: microtubule-associated protein 1B [Felis catus]	2471	270.93	4.78	25.94	53	53	208	1.078	1.007	0.986	1.024±0.048	1.021	0.885	0.936	0.947±0.069	0.928	0.859	0.898	0.895±0.035	0.831	0.823	0.879	0.844±0.030	0.854	0.838	0.855	0.849±0.010	0.902	0.806	0.918	0.875±0.061	0.004	1.33747
755695129	PREDICTED: LOW QUALITY PROTEIN: protein ENL [Felis catus]	605	66.76	8.51	3.97	2	2	3	1.004	1.134	1.013	1.050±0.073	1.033	1.139	1.1	1.091±0.054	1.113	1.092	1.106	1.104±0.011	1.203	1.105	1.072	1.127±0.068	1.379	1.175	1.319	1.291±0.105	1.159	1.251	1.369	1.260±0.105	0.011	1.37351
410974292	PREDICTED: WD repeat-containing protein 74 [Felis catus]	385	42.46	8.44	16.1	6	6	8	0.947	1.014	0.953	0.971±0.037	1.227	1.129	1.119	1.158±0.060	1.064	1.116	1.273	1.151±0.109	1.039	1.147	1.048	1.078±0.060	1.377	1.047	1.439	1.288±0.211	1.36	1.269	1.138	1.256±0.112	0.049	1.51954
587018154	PREDICTED: acyl-CoA-binding domain-containing protein 6 isoform X2 [Felis catus]	249	27.57	5.38	7.23	2	2	4	0.958	0.971	0.936	0.955±0.018	0.946	0.977	0.967	0.963±0.016	1.013	1.112	0.97	1.032±0.073	1.022	1.106	0.955	1.028±0.076	1.386	1.219	1.095	1.233±0.146	1.222	0.973	1.035	1.077±0.130	0.028	1.48077
755696527	PREDICTED: LOW QUALITY PROTEIN: acetolactate synthase-like protein [Felis catus]	631	67.91	8.69	6.34	3	3	6	1.023	0.957	0.975	0.985±0.034	1.013	0.93	0.99	0.978±0.043	1.146	0.993	0.995	1.045±0.088	1.279	1.152	1.079	1.170±0.101	1.384	1.204	1.172	1.253±0.114	1.299	1.222	1.219	1.247±0.045	0.002	1.48817
410967016	PREDICTED: probable rRNA-processing protein EBP2 [Felis catus]	305	34.71	10.14	21.31	9	9	21	0.873	0.952	1.035	0.953±0.081	1.093	1.096	1.022	1.070±0.042	1.086	1.083	1.024	1.064±0.035	1.294	1.137	1.182	1.204±0.081	1.002	0.972	0.885	0.953±0.061	1.131	1.122	1.067	1.107±0.035	0.002	1.48225
587010833	PREDICTED: BUB3-interacting and GLEBS motif-containing protein ZNF207 isoform X6 [Felis catus]	463	49.66	9.1	11.88	5	5	14	1.012	1.036	1.012	1.020±0.014	0.987	1.023	1.012	1.007±0.018	1.026	1.083	1.056	1.055±0.029	0.851	0.97	0.932	0.918±0.061	0.789	0.841	0.957	0.862±0.086	0.965	0.774	0.939	0.893±0.104	0.012	1.39922
587009650	PREDICTED: G-protein-signaling modulator 1 isoform X1 [Felis catus]	649	72.16	6.38	7.09	4	4	8	1.041	0.996	0.958	0.998±0.042	1.101	1.078	0.923	1.034±0.097	1.042	0.97	0.921	0.978±0.061	1.034	0.961	0.945	0.980±0.047	1.238	1.273	1.198	1.236±0.038	1.132	1.093	1.186	1.137±0.047	0.001	1.38219
410978323	PREDICTED: perilipin-2 isoform X2 [Felis catus]	436	47.64	8.24	16.74	7	7	11	0.984	1.058	0.979	1.007±0.044	0.942	1.012	0.926	0.960±0.046	0.907	1.015	0.94	0.954±0.055	0.881	0.962	0.873	0.905±0.049	1	1.29	1.292	1.194±0.168	1.149	1.203	1.271	1.208±0.061	0.002	1.47995
755743947	PREDICTED: phospholipase DDHD1, partial [Felis catus]	839	94.39	6.3	7.39	5	5	7	0.969	1.026	0.905	0.967±0.061	0.912	1.009	0.82	0.914±0.095	0.993	0.929	0.875	0.932±0.059	1.1	1.081	1.039	1.073±0.031	1.037	1.178	1.133	1.116±0.072	0.939	1.124	0.953	1.005±0.103	0.035	1.43659
755821373	PREDICTED: H/ACA ribonucleoprotein complex subunit 4 [Felis catus]	623	69.15	9.51	9.63	5	5	19	0.878	0.889	0.856	0.874±0.017	0.963	0.898	0.882	0.914±0.043	0.8	0.697	0.627	0.708±0.087	1.094	1.03	1.022	1.049±0.039	1.125	0.994	1.01	1.043±0.071	0.989	1.047	0.849	0.962±0.102	0	1.79426
755775678	PREDICTED: nucleolar RNA helicase 2 [Felis catus]	781	87.03	9.42	35.98	25	29	66	0.901	0.981	0.963	0.948±0.042	1.091	1.004	1.009	1.035±0.049	1.051	0.968	0.864	0.961±0.094	1.204	1.13	1.032	1.122±0.086	1.092	1.006	0.987	1.028±0.056	1.25	1.23	1.07	1.183±0.099	0.015	1.44676
586988200	PREDICTED: arpin [Felis catus]	228	24.8	5.12	18.86	4	4	11	1.102	0.95	1.048	1.033±0.077	1.247	1	1.192	1.146±0.130	1.118	0.998	1.006	1.041±0.067	0.971	0.95	0.919	0.947±0.026	0.978	0.842	0.751	0.857±0.114	1.076	0.861	0.968	0.968±0.108	0.041	1.66045
755776160	PREDICTED: kinesin-like protein KIF11 [Felis catus]	1056	118.9	5.5	18.28	19	20	46	0.982	0.972	1.002	0.985±0.015	1.136	1.171	1.097	1.135±0.037	1.184	1.248	1.237	1.223±0.034	1.091	1.14	1.095	1.109±0.027	1.129	1.081	1.008	1.073±0.061	1.079	1.056	1.1	1.078±0.022	0	1.28395
586982653	PREDICTED: transmembrane protein 214 isoform X1 [Felis catus]	650	73.06	9.07	21.08	14	14	24	0.857	0.951	0.852	0.887±0.056	1.048	0.922	0.952	0.974±0.066	1.002	0.916	0.889	0.936±0.059	1.048	1.066	0.925	1.013±0.077	1.097	1.065	1.104	1.089±0.021	1.159	1.069	1	1.076±0.080	0.012	1.36033
410955095	PREDICTED: mannosyl-oligosaccharide glucosidase [Felis catus]	836	92.18	9.32	15.79	11	11	26	0.994	0.943	0.935	0.957±0.032	0.917	0.924	0.969	0.937±0.028	0.933	0.985	0.983	0.967±0.029	1.048	1.056	1.075	1.060±0.014	0.987	1.033	1.155	1.058±0.087	1.197	1.13	1.084	1.137±0.057	0.002	1.30534
410954576	PREDICTED: phosducin-like protein 3 [Felis catus]	240	27.61	4.68	27.92	7	7	29	1.083	1.04	1.062	1.062±0.022	1.135	1.004	1.16	1.100±0.084	1.031	1.074	1.023	1.043±0.027	0.901	0.876	0.912	0.896±0.018	0.917	0.876	0.882	0.892±0.022	0.908	0.858	0.907	0.891±0.029	0	1.35198
75045221	RecName: Full=CD63 antigen; AltName: CD_antigen=CD63	238	25.62	7.62	23.95	6	6	53	1.032	0.966	0.947	0.982±0.045	0.877	0.832	0.85	0.853±0.023	0.967	0.912	0.856	0.912±0.056	1.062	0.917	0.923	0.967±0.082	0.986	0.854	0.915	0.918±0.066	1.121	1.123	1.044	1.096±0.045	0.004	1.34976
410967521	PREDICTED: cystathionine gamma-lyase [Felis catus]	405	44.54	6.89	31.36	11	11	19	1.083	0.988	1.101	1.057±0.061	0.89	0.831	0.89	0.870±0.034	0.912	0.846	0.91	0.889±0.038	0.855	0.832	0.943	0.877±0.059	0.982	0.925	0.915	0.941±0.036	0.844	0.848	0.954	0.882±0.062	0.004	1.32491
755694986	PREDICTED: ATP synthase subunit delta, mitochondrial [Felis catus]	168	17.49	5.25	8.93	2	2	11	1.041	0.998	1.017	1.019±0.022	1.265	1.609	1.22	1.365±0.213	1.344	1.552	1.296	1.397±0.136	1.066	1.21	1.256	1.177±0.099	1.192	1.215	1.243	1.217±0.026	1.382	1.305	1.323	1.337±0.040	0.012	1.61222
410977419	PREDICTED: thymidylate synthase [Felis catus]	316	35.79	6.99	31.01	9	9	31	0.919	1.029	1.039	0.996±0.067	1.225	1.243	1.17	1.213±0.038	1.288	1.28	1.399	1.322±0.067	1.065	1.09	1.192	1.116±0.067	0.833	0.969	0.893	0.898±0.068	0.895	0.808	0.97	0.891±0.081	0	1.73144
755762445	PREDICTED: cystathionine beta-synthase isoform X1 [Felis catus]	595	64.73	6.65	8.4	5	5	11	1.057	0.986	0.949	0.997±0.055	0.948	0.795	0.841	0.861±0.079	0.958	0.818	0.904	0.893±0.071	0.994	0.879	0.903	0.925±0.061	1.095	1.061	0.97	1.042±0.065	0.999	0.96	0.904	0.954±0.048	0.042	1.37736
410948329	PREDICTED: WD repeat-containing protein 55 [Felis catus]	382	42.21	5.05	11.52	4	4	8	1.068	1.119	1.03	1.072±0.045	1.162	1.197	1.309	1.223±0.077	0.96	1	1.103	1.021±0.074	0.882	0.973	1.026	0.960±0.073	0.959	1.013	0.901	0.958±0.056	0.974	1.039	0.992	1.002±0.034	0.002	1.48413
410964382	PREDICTED: ceramide synthase 5 [Felis catus]	392	45.7	8.19	11.73	3	5	17	0.927	1.017	0.966	0.970±0.045	0.93	0.919	0.946	0.932±0.014	1.008	1.041	1.004	1.018±0.020	1.158	0.958	1.092	1.069±0.102	1.139	1.229	1.216	1.195±0.049	1.24	1.216	1.167	1.208±0.037	0	1.34929
755789838	PREDICTED: synaptic vesicle membrane protein VAT-1 homolog [Felis catus]	400	42.51	6.44	27.25	9	9	28	1.012	1.03	1.015	1.019±0.010	0.804	0.818	0.827	0.816±0.012	0.831	0.865	0.9	0.865±0.035	0.872	0.896	0.874	0.881±0.013	0.975	0.87	0.954	0.933±0.056	0.911	0.877	0.989	0.926±0.057	0	1.28109
410969636	PREDICTED: nucleolin [Felis catus]	715	77.35	4.67	41.96	42	43	352	1.165	1.016	1.039	1.073±0.080	1.191	1.005	1.116	1.104±0.094	1.072	1.039	1.032	1.048±0.021	0.874	0.921	0.965	0.920±0.046	0.879	0.843	0.882	0.868±0.022	0.979	0.895	0.944	0.939±0.042	0.001	1.41281
586984310	PREDICTED: PDZ and LIM domain protein 5 [Felis catus]	271	29.66	7.49	42.07	9	10	46	1.031	0.988	0.992	1.004±0.024	0.893	0.9	0.904	0.899±0.006	0.85	0.833	0.943	0.875±0.059	1.004	0.967	0.95	0.974±0.028	0.871	0.829	0.784	0.828±0.044	0.843	0.871	0.791	0.835±0.041	0	1.31505
410979276	PREDICTED: serine/threonine-protein phosphatase 2A activator isoform X2 [Felis catus]	323	36.76	6.29	25.39	9	9	34	1.016	1.025	1.015	1.019±0.006	0.829	0.936	0.873	0.879±0.054	0.834	0.865	0.86	0.853±0.017	0.912	0.883	0.869	0.888±0.022	0.764	0.879	0.763	0.802±0.067	0.805	0.873	0.797	0.825±0.042	0	1.34338
755743302	PREDICTED: exonuclease 3'-5' domain-containing protein 2 [Felis catus]	621	70.47	8.07	16.43	10	10	35	0.965	0.937	0.873	0.925±0.047	0.947	0.935	1.006	0.963±0.038	1.046	0.941	0.982	0.990±0.053	1.119	1.074	1.013	1.069±0.053	1.044	0.992	1.026	1.021±0.026	1.118	1.072	1.049	1.080±0.035	0.006	1.28179
586975510	PREDICTED: tetratricopeptide repeat protein 1 [Felis catus]	293	33.69	5.05	22.53	6	6	16	1.032	1.034	1.103	1.056±0.040	1.141	1.067	1.201	1.136±0.067	1.016	1.096	1.007	1.040±0.049	0.997	0.978	1.036	1.004±0.030	0.951	0.959	0.887	0.932±0.039	0.983	0.979	1.011	0.991±0.017	0.002	1.354
587010418	PREDICTED: dehydrogenase/reductase SDR family member 7B isoform X3 [Felis catus]	310	33.59	9.41	24.84	7	7	24	1.013	0.95	0.972	0.978±0.032	0.932	0.983	0.945	0.953±0.027	1.004	1.002	1.011	1.006±0.005	1.097	1.171	1.129	1.132±0.037	0.985	1.127	1.067	1.060±0.071	1.156	1.251	1.15	1.186±0.057	0	1.34227
755774124	PREDICTED: chitinase domain-containing protein 1 isoform X1 [Felis catus]	393	44.63	8.24	12.72	6	6	21	0.9	0.933	0.934	0.922±0.019	0.941	0.96	0.895	0.932±0.033	0.953	0.89	0.876	0.906±0.041	1.065	1.13	1	1.065±0.065	0.918	0.803	0.834	0.852±0.060	1.028	0.957	0.964	0.983±0.039	0.002	1.40722
755813350	PREDICTED: melanoma-associated antigen D2 isoform X1 [Felis catus]	586	63.03	9.51	24.06	17	18	62	1.025	0.955	0.961	0.980±0.039	1.487	1.35	1.319	1.385±0.089	1.516	1.381	1.414	1.437±0.070	1.222	1.171	1.171	1.188±0.029	1.211	1.196	1.236	1.214±0.020	1.267	1.099	1.149	1.172±0.086	0	1.58743
410977990	PREDICTED: LOW QUALITY PROTEIN: pumilio domain-containing protein KIAA0020 homolog [Felis catus]	647	73.01	9.66	7.26	5	5	10	0.893	0.954	0.994	0.947±0.051	1.02	0.988	0.95	0.986±0.035	1.067	1.121	0.9	1.029±0.115	1.426	1.255	1.002	1.228±0.213	1.036	1.066	1.059	1.054±0.016	1.204	1.207	1.1	1.170±0.061	0.046	1.59686
586973779	PREDICTED: propionyl-CoA carboxylase alpha chain, mitochondrial isoform X2 [Felis catus]	704	77.29	7.21	20.17	12	13	27	0.921	1.024	1.064	1.003±0.074	0.929	0.966	0.889	0.928±0.039	0.956	1.029	1.011	0.999±0.038	1.03	1.164	1.073	1.089±0.068	1.006	1.082	1.16	1.083±0.077	1.069	1.093	1.152	1.105±0.043	0.021	1.30934
587010872	PREDICTED: DNA ligase 3 isoform X2 [Felis catus]	948	105.7	9.23	9.07	8	8	14	0.907	1.066	0.972	0.982±0.080	0.981	0.975	0.991	0.982±0.008	1.028	0.972	0.966	0.989±0.034	1.013	1.071	1.061	1.048±0.031	1.117	1.072	1.086	1.092±0.023	1.201	1.12	1.047	1.123±0.077	0.015	1.32415
410970052	PREDICTED: ATP synthase subunit O, mitochondrial [Felis catus]	213	23.47	9.96	40.38	9	9	54	1.017	1.026	1.073	1.039±0.030	1.005	0.953	1.021	0.993±0.036	1.026	1.01	0.994	1.010±0.016	1.13	1.074	1.108	1.104±0.028	1.057	1.057	1.16	1.091±0.059	1.136	1.179	1.152	1.156±0.022	0.001	1.23715
755723326	PREDICTED: ADP-ribose pyrophosphatase, mitochondrial isoform X3 [Felis catus]	295	32.81	8.5	15.59	4	4	7	1.067	1.075	1.063	1.068±0.006	0.877	0.908	0.933	0.906±0.028	1.021	1.039	0.969	1.010±0.036	0.973	1.044	1.052	1.023±0.043	0.971	1.108	1.077	1.052±0.072	0.946	1.141	1.061	1.049±0.098	0.041	1.30103
410951309	PREDICTED: 60S ribosomal protein L29 [Felis catus]	161	17.63	11.93	30.43	5	5	34	0.836	0.919	1.079	0.945±0.124	1.204	1.044	1.192	1.147±0.089	1.346	1.291	1.216	1.284±0.065	1.533	1.539	1.732	1.601±0.113	0.982	0.943	0.878	0.934±0.053	1.112	1.164	1.173	1.150±0.033	0	2.07177
410968791	PREDICTED: kinetochore protein Spc25 [Felis catus]	226	26.66	7.83	22.12	5	5	8	0.952	0.868	0.989	0.936±0.062	1.119	1.148	1.004	1.090±0.076	1.02	1.066	1.003	1.030±0.033	1.138	0.946	1.009	1.031±0.098	0.913	0.907	0.938	0.919±0.016	0.79	0.935	0.893	0.873±0.075	0.013	1.45316
410960830	PREDICTED: cytochrome c oxidase subunit 5A, mitochondrial [Felis catus]	152	16.65	6.77	25	4	5	21	1.073	1.075	0.938	1.029±0.079	1.304	1.183	1.198	1.228±0.066	1.132	1.325	1.104	1.187±0.120	1.121	1.175	1.136	1.144±0.028	1.173	1.296	1.453	1.307±0.140	1.443	1.309	1.332	1.361±0.072	0.01	1.54904
755781886	PREDICTED: cytochrome b5 [Felis catus]	134	15.39	5.17	36.57	5	5	26	1.09	1	1.019	1.036±0.047	1.031	0.988	0.966	0.995±0.033	1.006	0.996	0.986	0.996±0.010	1.095	0.961	1.097	1.051±0.078	1.116	1.045	1.067	1.076±0.036	1.271	1.103	1.145	1.173±0.087	0.019	1.32258
755708761	PREDICTED: ribosome-binding protein 1 [Felis catus]	982	109.13	5.58	35.23	35	35	145	1.005	0.982	0.986	0.991±0.012	1.231	1.171	1.189	1.197±0.031	1.146	1.146	1.113	1.135±0.019	1.001	1.078	1.066	1.048±0.041	1.022	1.007	1.005	1.011±0.009	1.061	1.021	1.053	1.045±0.021	0	1.25356
755764091	PREDICTED: PEST proteolytic signal-containing nuclear protein [Felis catus]	161	17.02	8.31	46.58	8	8	29	1.154	1.029	1.045	1.076±0.068	1.209	1.073	1.164	1.149±0.069	1.025	0.968	1.039	1.011±0.038	0.82	0.881	0.984	0.895±0.083	0.817	0.816	0.792	0.808±0.014	0.908	0.812	0.924	0.881±0.061	0	1.52652
587008798	PREDICTED: protein NipSnap homolog 3A-like [Felis catus]	246	28.32	9.39	9.35	2	2	3	0.97	0.838	0.893	0.900±0.066	0.966	0.872	0.804	0.881±0.081	1.015	0.91	0.932	0.952±0.055	1.108	1.083	0.982	1.058±0.067	1.14	0.998	1.129	1.089±0.079	1.148	1.04	1.045	1.078±0.061	0.007	1.42786
755761981	PREDICTED: 39S ribosomal protein L39, mitochondrial [Felis catus]	336	38.51	8.15	11.01	4	4	7	0.931	0.891	0.897	0.906±0.022	0.943	0.836	0.862	0.880±0.056	0.963	0.935	0.987	0.962±0.026	1.139	1.012	1.172	1.108±0.084	0.923	1.056	0.934	0.971±0.074	0.995	1.077	1.017	1.030±0.042	0.003	1.40191
587015390	PREDICTED: craniofacial development protein 1 isoform X2 [Felis catus]	295	32.78	5.53	9.49	3	3	7	1.172	1.062	0.963	1.066±0.105	1.328	1.083	1.142	1.184±0.128	1.087	1.127	1.079	1.098±0.026	0.975	1.169	1.066	1.070±0.097	0.947	0.974	0.897	0.939±0.039	0.94	0.966	0.869	0.925±0.050	0.019	1.52819
755730992	PREDICTED: acetyl-CoA acetyltransferase, cytosolic [Felis catus]	397	41.28	7.02	25.94	8	8	33	0.919	0.993	1.016	0.976±0.051	1.015	1.096	1.085	1.065±0.044	0.824	0.925	0.957	0.902±0.069	0.861	0.925	0.963	0.916±0.052	0.843	0.875	0.878	0.865±0.019	0.737	0.768	0.878	0.794±0.074	0.001	1.48711
410966802	PREDICTED: nucleolar GTP-binding protein 2 [Felis catus]	726	82.8	9.29	12.53	9	9	13	0.954	1.018	0.971	0.981±0.033	1.134	1.111	1.09	1.112±0.022	1.111	1.093	1.207	1.137±0.061	1.147	1.118	1.022	1.096±0.065	1.121	1.241	1.216	1.193±0.063	1.207	1.23	1.29	1.242±0.043	0.001	1.3522
410974067	PREDICTED: transmembrane protein 109 [Felis catus]	239	25.81	10.43	9.21	3	3	9	0.981	1.007	0.926	0.971±0.041	0.935	0.954	0.909	0.933±0.023	0.906	0.952	0.861	0.906±0.046	1.068	0.981	1.012	1.020±0.044	1.116	1.263	0.981	1.120±0.141	1.087	0.934	1.019	1.013±0.077	0.044	1.4669
586987608	PREDICTED: protein LTV1 homolog [Felis catus]	474	54.38	4.87	4.85	3	3	6	0.958	0.941	1.145	1.015±0.113	1.25	1.152	1.379	1.260±0.114	1.183	1.3	1.238	1.240±0.059	0.977	1.016	1.085	1.026±0.055	1.012	1.308	1.11	1.143±0.151	0.956	0.935	1.012	0.968±0.040	0.011	1.47487
755701970	PREDICTED: replication protein A 14 kDa subunit [Felis catus]	121	13.59	4.74	47.11	5	5	21	1.066	1.01	1.102	1.059±0.046	1.021	0.992	0.968	0.994±0.027	1.06	1.118	1.145	1.108±0.043	1.046	1.059	1.049	1.051±0.007	1.159	1.078	1.097	1.111±0.042	1.147	1.089	1.111	1.116±0.029	0.007	1.19731
586982512	PREDICTED: latent-transforming growth factor beta-binding protein 1 isoform X4 [Felis catus]	1298	142.32	4.84	7.09	7	7	14	1.018	0.974	0.983	0.992±0.023	1.097	1.121	1.183	1.134±0.044	1.012	1.035	1.131	1.059±0.063	0.939	0.894	0.93	0.921±0.024	1.032	1.118	1.211	1.120±0.090	0.978	0.925	0.916	0.940±0.034	0.001	1.35459
586992214	PREDICTED: periphilin-1 isoform X3 [Felis catus]	355	41.19	7.02	20.56	8	8	15	0.997	0.98	0.987	0.988±0.009	1.343	1.168	1.167	1.226±0.101	1.144	1.158	1.072	1.125±0.046	1.071	1.018	0.977	1.022±0.047	1.091	1.083	0.948	1.041±0.080	1.259	1	1.015	1.091±0.145	0.049	1.41667
755688784	PREDICTED: ubiquitin-associated domain-containing protein 2 isoform X4 [Felis catus]	344	39.26	8.81	13.08	4	4	8	0.999	1.056	0.936	0.997±0.060	1.061	1.013	1.019	1.031±0.026	1.133	1.067	1.053	1.084±0.043	1.133	1.188	1.063	1.128±0.063	1.347	1.221	1.13	1.233±0.109	1.278	1.336	1.095	1.236±0.126	0.012	1.4391
410957458	PREDICTED: deoxycytidine kinase [Felis catus]	269	31.46	5.67	30.11	7	7	25	0.985	1.064	0.979	1.009±0.047	1.3	1.348	1.293	1.314±0.030	1.321	1.301	1.364	1.329±0.032	1.265	1.09	1.159	1.171±0.088	1.297	1.167	1.048	1.171±0.125	1.146	1.081	0.997	1.075±0.075	0.001	1.39326
586979314	PREDICTED: tax1-binding protein 1 isoform X2 [Felis catus]	804	92.37	5.41	13.81	10	11	12	0.955	0.996	0.999	0.983±0.025	0.913	0.894	0.957	0.921±0.032	1.046	0.96	0.982	0.996±0.045	0.809	0.894	0.922	0.875±0.059	1.241	1.156	1.078	1.158±0.082	1.061	0.806	0.919	0.929±0.128	0.006	1.5397
410978589	PREDICTED: clathrin light chain A isoform X2 [Felis catus]	218	23.62	4.53	24.31	7	7	49	1.216	1.015	1.061	1.097±0.105	1.287	1.024	1.1	1.137±0.135	1.154	1.156	1.033	1.114±0.070	0.87	0.99	0.945	0.935±0.061	0.971	0.956	0.914	0.947±0.030	1.06	0.925	0.987	0.991±0.068	0.041	1.47931
410987517	PREDICTED: cytochrome b-c1 complex subunit 7 [Felis catus]	111	13.62	9.31	35.14	5	5	17	1.02	0.917	0.923	0.953±0.058	1.102	1.183	1.027	1.104±0.078	1.154	1.104	0.969	1.076±0.096	1.203	1.139	1.055	1.132±0.074	1.214	1.087	1.42	1.240±0.168	1.338	1.173	1.26	1.257±0.083	0.026	1.54853
410958950	PREDICTED: bcl-2 homologous antagonist/killer [Felis catus]	211	23.32	5.85	13.74	3	3	8	0.995	1.087	0.983	1.022±0.057	0.874	1.09	0.925	0.963±0.113	0.953	0.946	1.069	0.989±0.069	1.128	1.136	1.164	1.143±0.019	1.195	1.17	1.272	1.212±0.053	1.117	1.213	1.255	1.195±0.071	0.002	1.45538
587008837	PREDICTED: transmembrane protein 245 isoform X3 [Felis catus]	837	93.26	8.95	3.46	3	3	11	0.946	1.026	0.957	0.976±0.043	0.914	0.926	0.874	0.905±0.027	0.919	0.91	0.87	0.900±0.026	1.044	1.064	0.951	1.020±0.060	1.031	0.974	1.167	1.057±0.099	1.103	1.105	1.096	1.101±0.005	0.003	1.34138
755694570	PREDICTED: E3 ubiquitin-protein ligase UHRF1 [Felis catus]	799	89.95	7.31	23.15	16	17	40	0.918	1.045	1.017	0.993±0.067	1.267	1.275	1.308	1.283±0.022	1.298	1.481	1.387	1.389±0.092	1.143	1.191	1.092	1.142±0.050	1.187	1.217	1.053	1.152±0.087	1.182	1.145	1.097	1.141±0.043	0	1.61329
755702960	PREDICTED: actin-binding protein anillin isoform X2 [Felis catus]	1125	123.77	7.84	26.67	24	24	77	1.01	0.999	1.031	1.013±0.016	1.253	1.183	1.238	1.225±0.037	1.305	1.296	1.324	1.308±0.014	1.134	1.09	1.151	1.125±0.031	1.036	1.131	1.081	1.083±0.048	1.082	1.074	1.091	1.082±0.009	0	1.32533
755776300	PREDICTED: LOW QUALITY PROTEIN: protein RRP5 homolog [Felis catus]	1862	207.04	8.88	4.35	8	8	9	0.958	0.979	0.871	0.936±0.057	0.919	0.926	0.868	0.904±0.032	0.995	0.976	0.872	0.948±0.066	1.251	1.087	1.042	1.127±0.110	1.169	0.922	0.997	1.029±0.127	1.116	1.066	1.039	1.074±0.039	0.032	1.44124
586997534	PREDICTED: metaxin-2 [Felis catus]	287	32.34	5.8	17.07	5	5	13	0.953	1.088	1.068	1.036±0.073	0.957	1.034	0.909	0.967±0.063	1.001	1.01	1.168	1.060±0.094	1.108	1.017	1.069	1.065±0.046	1.18	1.199	1.29	1.223±0.059	1.168	1.228	1.326	1.241±0.080	0.003	1.45875
755688685	PREDICTED: UDP-glucose:glycoprotein glucosyltransferase 2 [Felis catus]	1510	173.9	7.06	15.56	23	26	59	1.003	1.001	0.928	0.977±0.043	0.931	0.942	0.852	0.908±0.049	0.951	0.951	0.901	0.934±0.029	1.034	1.026	0.996	1.019±0.020	1.003	0.929	0.945	0.959±0.039	1.085	1.054	1.068	1.069±0.016	0.001	1.27347
586996902	PREDICTED: protein IWS1 homolog isoform X2 [Felis catus]	847	95.22	4.65	6.26	5	7	12	0.977	1.05	1.077	1.035±0.052	1.13	1.246	1.227	1.201±0.062	0.973	0.988	0.966	0.976±0.011	0.855	0.894	1.016	0.922±0.084	0.873	1.01	0.935	0.939±0.069	0.802	0.951	0.933	0.895±0.081	0.001	1.55362
587019094	PREDICTED: farnesyl pyrophosphate synthase isoform X3 [Felis catus]	353	40.18	6.2	22.95	9	9	45	1.027	0.989	0.997	1.004±0.020	1.041	0.963	1.005	1.003±0.039	0.929	0.906	0.912	0.916±0.012	0.947	0.953	0.892	0.931±0.034	0.801	0.861	0.762	0.808±0.050	0.835	0.939	0.827	0.867±0.062	0	1.36614
586996378	PREDICTED: monocarboxylate transporter 1 isoform X2 [Felis catus]	411	44.59	8.22	5.84	3	3	13	1.117	1.064	0.985	1.055±0.066	0.958	0.968	1.062	0.996±0.057	0.914	1.005	0.966	0.962±0.046	1.002	0.954	0.953	0.970±0.028	0.861	0.933	0.824	0.873±0.055	1.047	0.912	0.945	0.968±0.070	0.039	1.35558
755687393	PREDICTED: nucleoporin p58/p45 [Felis catus]	548	56.3	9.57	9.31	5	5	15	1.04	1.013	1.05	1.034±0.019	1.009	1.029	1.026	1.021±0.011	0.965	1.059	1.047	1.024±0.051	0.95	1.069	1.094	1.038±0.077	1.061	1.247	1.22	1.176±0.101	1.121	1.206	1.121	1.149±0.049	0.022	1.31263
410973597	PREDICTED: estradiol 17-beta-dehydrogenase 12 [Felis catus]	312	34.19	9.45	29.49	10	10	24	0.916	0.918	0.923	0.919±0.004	0.848	0.945	0.903	0.899±0.049	0.914	0.922	0.903	0.913±0.010	1.073	0.987	0.919	0.993±0.077	1.105	0.959	0.908	0.991±0.102	1.172	1.123	1.14	1.145±0.025	0.002	1.38208
755694852	PREDICTED: mitochondrial import inner membrane translocase subunit Tim13 [Felis catus]	141	14.92	8.22	17.73	2	2	3	0.903	0.975	1.003	0.960±0.052	1.054	0.931	0.865	0.950±0.096	1.131	1.028	0.973	1.044±0.080	0.851	1.016	1.009	0.959±0.093	1.118	1.22	1.11	1.149±0.061	1.064	1.091	1.001	1.052±0.046	0.04	1.43361
587014488	PREDICTED: cytochrome c oxidase subunit 6B1 [Felis catus]	86	10.13	8.75	76.74	9	9	23	1.063	1.024	1.011	1.033±0.027	1.051	1.047	1.092	1.063±0.025	1.188	1.104	1.119	1.137±0.045	1.227	1.074	1.165	1.155±0.077	1.135	1.082	1.271	1.163±0.097	1.227	1.156	1.2	1.194±0.036	0.034	1.25717
755700368	PREDICTED: acyl-CoA dehydrogenase family member 9, mitochondrial isoform X1 [Felis catus]	621	68.57	8	21.26	15	15	46	1.006	0.973	0.973	0.984±0.019	0.918	0.877	0.899	0.898±0.021	0.908	0.86	0.962	0.910±0.051	0.971	0.972	0.973	0.972±0.001	1.016	1.028	1.095	1.046±0.043	1.08	1.132	1.101	1.104±0.026	0	1.31628
755695934	PREDICTED: calponin-1 [Felis catus]	258	29.2	9.09	22.09	4	7	20	1.052	0.994	1.273	1.106±0.147	1.194	1.072	1.177	1.148±0.066	1.067	0.992	1.073	1.044±0.045	0.916	1.005	0.98	0.967±0.046	0.97	0.985	0.866	0.940±0.065	0.895	0.972	0.923	0.930±0.039	0.02	1.46998
410972559	PREDICTED: coiled-coil domain-containing protein 90B, mitochondrial isoform X1 [Felis catus]	254	29.27	8.24	28.35	7	9	19	0.969	0.905	0.942	0.939±0.032	0.922	0.956	0.984	0.954±0.031	1.022	0.969	1.041	1.011±0.037	1.016	0.958	1.119	1.031±0.082	1.235	1.148	1.171	1.185±0.045	1.091	1.088	1.291	1.157±0.116	0.002	1.42652
755742925	PREDICTED: dehydrogenase/reductase SDR family member 7 [Felis catus]	339	38.31	8.32	16.52	7	7	31	1	0.959	0.893	0.951±0.054	0.888	0.901	0.838	0.876±0.033	0.916	0.898	0.908	0.907±0.009	1.109	0.996	0.948	1.018±0.083	0.977	0.859	0.94	0.925±0.060	1.178	1.069	1.053	1.100±0.068	0.004	1.40573
586998964	PREDICTED: ATP synthase-coupling factor 6, mitochondrial [Felis catus]	108	12.63	9.48	32.41	3	3	15	1.031	1.019	0.888	0.979±0.079	1.18	1.095	1.182	1.152±0.050	1.078	1.376	1.102	1.185±0.166	0.893	1.152	1.169	1.071±0.155	1.128	1.145	1.279	1.184±0.083	1.332	1.279	1.334	1.315±0.031	0.037	1.54955
755794689	PREDICTED: aldehyde dehydrogenase family 16 member A1 isoform X2 [Felis catus]	793	84.51	6.8	16.27	10	10	27	1.053	1.088	1.048	1.063±0.022	0.841	0.901	0.948	0.897±0.054	0.871	0.943	0.942	0.919±0.041	0.887	1.013	0.946	0.949±0.063	0.92	0.928	0.899	0.916±0.015	0.816	0.906	0.897	0.873±0.050	0.003	1.33333
410954640	PREDICTED: cytochrome c oxidase subunit 5B, mitochondrial [Felis catus]	129	13.76	8.51	30.23	5	5	28	1.021	1.011	1.039	1.024±0.014	1.06	1.118	1.131	1.103±0.038	1.162	1.241	1.097	1.167±0.072	0.996	1.201	1.067	1.088±0.104	1.082	1.244	1.161	1.162±0.081	1.28	1.272	1.174	1.242±0.059	0.029	1.28514
410973663	PREDICTED: prothrombin [Felis catus]	622	70.31	6.21	6.11	4	4	10	1.183	1.109	0.958	1.083±0.115	1.19	1.051	1.02	1.087±0.091	1.483	1.411	1.279	1.391±0.103	1.204	1.184	1.137	1.175±0.034	2.427	2.021	2.659	2.369±0.323	3.034	3	2.082	2.705±0.540	0	3.16701
755750396	PREDICTED: LOW QUALITY PROTEIN: heme oxygenase 1 [Felis catus]	288	32.76	8.25	22.22	6	6	16	0.946	0.978	0.946	0.957±0.018	1.115	1.12	1.066	1.100±0.030	1.236	1.014	1.019	1.090±0.127	1.25	1.173	1.113	1.179±0.069	1.476	1.227	1.228	1.310±0.143	1.266	1.226	1.136	1.209±0.067	0.007	1.56025
587021718	PREDICTED: lysosome-associated membrane glycoprotein 2 isoform X1 [Felis catus]	469	51.46	7.46	7.46	5	5	36	1.029	1.071	0.973	1.024±0.049	0.955	0.983	0.888	0.942±0.049	1.042	1.087	0.964	1.031±0.062	1.022	1.017	0.968	1.002±0.030	1.084	1.103	0.988	1.058±0.062	1.163	1.131	1.087	1.127±0.038	0.015	1.30968
755773501	PREDICTED: src substrate cortactin isoform X1 [Felis catus]	502	56.24	5.45	43.82	23	23	129	1.074	0.99	1.036	1.033±0.042	1.102	1.049	1.023	1.058±0.040	1.061	1.072	0.974	1.036±0.054	0.877	0.953	0.944	0.925±0.042	0.872	0.896	0.829	0.866±0.034	0.947	0.914	0.897	0.919±0.025	0	1.32931
410981542	PREDICTED: beta-2-glycoprotein 1 [Felis catus]	345	38.11	7.97	12.46	5	5	22	1.02	1.009	0.894	0.974±0.070	0.988	0.969	0.965	0.974±0.012	1.442	1.915	1.827	1.728±0.252	1.195	1.193	1.41	1.266±0.125	1.917	2.294	2.326	2.179±0.227	2.048	2.44	2.325	2.271±0.202	0	2.72931
291191114	Chain H, Crystal Structure Determination Of Cat (Felis Silvestris Catus) Hemoglobin At 2.9 Angstrom Resolution	145	15.86	7.24	22.07	2	3	8	1.091	0.964	0.99	1.015±0.067	1.164	1.09	1.042	1.099±0.061	1.211	1.07	1.065	1.115±0.083	1.191	0.984	0.917	1.031±0.143	1.882	1.338	1.825	1.682±0.299	2.873	2.232	2.135	2.413±0.401	0	3.13304
410984614	PREDICTED: probable 18S rRNA (guanine-N(7))-methyltransferase isoform X1 [Felis catus]	281	31.62	8.78	11.74	3	3	8	0.971	1.103	0.86	0.978±0.122	1.464	1.456	1.415	1.445±0.026	1.553	1.306	1.366	1.408±0.129	1.231	1.033	1.308	1.191±0.142	1.401	1.234	1.65	1.428±0.209	1.148	1.125	1.259	1.177±0.072	0.005	1.9186
755703404	PREDICTED: RNA-binding protein 28 [Felis catus]	746	84.08	9.41	10.59	8	9	11	0.813	1.011	0.856	0.893±0.104	1.144	1.04	0.98	1.055±0.083	1.054	1.097	0.937	1.029±0.083	1.265	1.339	1.245	1.283±0.050	1.052	1.031	0.98	1.021±0.037	1.156	1.409	1.113	1.226±0.160	0.003	1.73309
755695387	PREDICTED: DNA-directed RNA polymerase, mitochondrial [Felis catus]	974	109.52	9.63	3.8	3	3	6	0.968	0.978	0.92	0.955±0.031	0.86	0.855	0.99	0.902±0.077	0.919	0.809	0.957	0.895±0.077	1.065	1.032	1.062	1.053±0.018	1.014	0.976	1.097	1.029±0.062	1.124	1.011	1.003	1.046±0.068	0.017	1.38937
410971622	PREDICTED: ectonucleoside triphosphate diphosphohydrolase 3 [Felis catus]	529	58.79	7.21	7.94	4	4	5	1.007	0.92	0.988	0.972±0.046	1.109	0.772	0.911	0.931±0.169	1.044	0.972	0.901	0.972±0.072	1.048	1.04	0.909	0.999±0.078	1.342	1.15	1.112	1.201±0.123	1.205	1.067	1.158	1.143±0.070	0.037	1.73834
755750615	PREDICTED: SUN domain-containing protein 2 isoform X1 [Felis catus]	723	81.08	6.86	19.5	13	13	44	1.048	0.983	0.91	0.980±0.069	0.927	0.927	0.916	0.923±0.006	0.914	0.916	0.922	0.917±0.004	1.005	0.999	1.018	1.007±0.010	1.077	0.97	1.102	1.050±0.070	1.056	1.024	1.146	1.075±0.063	0.008	1.25934
410965980	PREDICTED: ERBB receptor feedback inhibitor 1 [Felis catus]	460	50.23	8.35	11.09	4	4	9	1.063	0.932	0.944	0.980±0.072	1.163	1.096	1.113	1.124±0.035	1.049	0.994	0.981	1.008±0.036	1.053	0.876	0.886	0.938±0.099	1.015	0.901	0.799	0.905±0.108	0.949	0.869	0.761	0.860±0.094	0.023	1.52825
410971294	PREDICTED: 28S ribosomal protein S22, mitochondrial [Felis catus]	359	40.84	7.93	15.04	5	5	22	1.027	1.004	1.036	1.022±0.017	1.073	1.055	1.096	1.075±0.021	1.099	1.133	1.182	1.138±0.042	1.023	1.151	1.117	1.097±0.066	1.108	1.172	1.344	1.208±0.122	1.15	1.185	1.284	1.206±0.070	0.029	1.33865
755715882	PREDICTED: kinesin-like protein KIF13B [Felis catus]	2065	228.51	6.15	6.1	9	11	16	0.919	0.966	0.978	0.954±0.031	0.926	0.897	0.932	0.918±0.019	0.946	0.888	0.978	0.937±0.046	1.06	0.983	0.969	1.004±0.049	0.968	1.086	1.072	1.042±0.064	1.079	1.107	1.048	1.078±0.030	0.004	1.24662
410965621	PREDICTED: cytoskeleton-associated protein 4 [Felis catus]	457	51.18	4.98	71.77	32	33	232	1.002	0.992	0.965	0.986±0.019	1.043	0.954	1.006	1.001±0.045	1.055	0.989	1.057	1.034±0.039	1.093	1.061	1.083	1.079±0.016	1.096	0.985	1.112	1.064±0.069	1.179	1.159	1.173	1.170±0.010	0.001	1.23585
410974356	PREDICTED: multifunctional methyltransferase subunit TRM112-like protein [Felis catus]	125	14.21	5.49	26.4	3	3	7	1.133	0.969	0.947	1.016±0.102	1.267	1.383	1.101	1.250±0.142	1.09	1.155	1.102	1.116±0.035	1.014	0.887	0.975	0.959±0.065	0.996	0.923	0.967	0.962±0.037	0.968	0.886	1.045	0.966±0.080	0.007	1.56095
755746627	PREDICTED: probable 28S rRNA (cytosine(4447)-C(5))-methyltransferase [Felis catus]	823	90.59	8.78	26.97	20	20	62	0.835	0.94	0.861	0.879±0.055	0.998	0.921	0.995	0.971±0.044	1.051	0.97	0.872	0.964±0.090	1.267	1.119	1.056	1.147±0.108	1.033	0.968	0.914	0.972±0.060	1.141	1.085	0.954	1.060±0.096	0.021	1.51737
410974626	PREDICTED: protein phosphatase Slingshot homolog 3 isoform X4 [Felis catus]	648	71.12	5.49	8.33	5	5	8	0.993	1.003	1.088	1.028±0.052	0.819	0.888	0.783	0.830±0.053	0.934	0.957	0.83	0.907±0.068	0.967	1.107	0.96	1.011±0.083	1.037	1.178	1.147	1.121±0.074	0.943	1.057	1.097	1.032±0.080	0.004	1.50447
410949809	PREDICTED: lysophosphatidylcholine acyltransferase 1 [Felis catus]	488	54.69	5.63	3.69	2	2	5	0.948	0.982	0.791	0.907±0.102	0.981	1.011	0.877	0.956±0.070	0.944	1.026	0.867	0.946±0.080	1.003	1.148	0.923	1.025±0.114	1.107	1.125	1.055	1.096±0.036	1.232	1.243	1.119	1.198±0.069	0.009	1.57143
410984121	PREDICTED: diphosphomevalonate decarboxylase [Felis catus]	398	43.41	7.47	28.39	10	10	27	0.922	1.059	1.045	1.009±0.075	0.978	1.043	0.973	0.998±0.039	0.798	0.886	0.874	0.853±0.048	0.856	0.919	0.86	0.878±0.035	0.768	0.775	0.779	0.774±0.006	0.729	0.836	0.816	0.794±0.057	0	1.45267
755739042	PREDICTED: nascent polypeptide-associated complex subunit alpha, muscle-specific form [Felis catus]	1078	115.42	8.79	3.53	3	3	8	1.007	0.916	1.165	1.029±0.126	1.167	1.253	1.414	1.278±0.125	1.057	1.097	1.068	1.074±0.021	1.041	0.929	0.97	0.980±0.057	1.288	1.126	1.111	1.175±0.098	1.126	1.076	1.093	1.098±0.025	0.015	1.54367
2623150	mutant lysosomal beta-galactosidase [Felis catus]	669	75.12	6.9	8.22	4	4	12	0.987	0.975	1.01	0.991±0.018	1.037	1.054	1.025	1.039±0.015	1.089	1.065	1.073	1.076±0.012	1.092	1.201	1.089	1.127±0.064	1.21	1.077	1.246	1.178±0.089	1.201	1.259	1.185	1.215±0.039	0.001	1.29128
755695160	PREDICTED: hepatoma-derived growth factor-related protein 2 [Felis catus]	635	70.12	6.8	12.76	6	9	38	1.103	0.994	1.032	1.043±0.055	1.108	1.041	1.049	1.066±0.037	0.898	0.946	0.709	0.851±0.125	0.865	0.921	0.974	0.920±0.055	0.939	0.886	0.971	0.932±0.043	0.877	0.847	0.861	0.862±0.015	0.006	1.56276
755793258	PREDICTED: charged multivesicular body protein 6 [Felis catus]	676	72.01	8.32	5.47	3	3	10	1.024	0.988	1.017	1.010±0.019	0.931	1.003	0.994	0.976±0.039	1.022	1.153	0.975	1.050±0.092	1.101	1.289	1	1.130±0.147	1.314	1.61	1.228	1.384±0.200	1.069	1.306	1.137	1.171±0.122	0.015	1.72932
410971917	PREDICTED: 6-pyruvoyl tetrahydrobiopterin synthase [Felis catus]	147	16.55	7.11	20.41	3	3	4	1.067	1.291	1.049	1.136±0.135	0.971	0.788	0.888	0.882±0.092	0.788	0.974	0.84	0.867±0.096	0.701	0.727	0.846	0.758±0.077	0.673	0.743	0.674	0.697±0.040	0.801	0.72	0.899	0.807±0.090	0.001	1.91828
410977814	PREDICTED: plasminogen activator inhibitor 2 [Felis catus]	415	46.82	5.74	14.22	5	5	12	1.045	1.021	1.108	1.058±0.045	0.882	0.81	0.873	0.855±0.039	1.003	0.753	0.965	0.907±0.135	0.944	0.846	0.968	0.919±0.065	1.17	1.116	1.153	1.146±0.028	0.926	0.929	1.103	0.986±0.101	0.006	1.55378
67972630	cytochrome P450 1A1 [Felis catus]	517	58.67	7.55	20.7	11	11	23	1.016	0.981	0.952	0.983±0.032	1.322	1.347	1.113	1.261±0.128	1.11	1.094	0.923	1.042±0.104	1.019	1.076	0.922	1.006±0.078	1.076	1.095	1.056	1.076±0.020	1.194	1.215	0.985	1.131±0.127	0.031	1.46095
755739741	PREDICTED: tropomyosin alpha-1 chain [Felis catus]	248	28.6	4.77	43.95	5	14	115	1.101	0.991	0.947	1.013±0.079	1.244	1.096	1.194	1.178±0.075	1.138	1.087	1.041	1.089±0.049	0.908	0.973	0.986	0.956±0.042	1.019	0.813	1.042	0.958±0.126	1.029	0.865	0.886	0.927±0.089	0.02	1.53014
587015538	PREDICTED: cytochrome c oxidase subunit 4 isoform 1, mitochondrial [Felis catus]	169	19.56	9.17	42.01	8	8	42	0.973	0.962	0.967	0.967±0.006	1.24	1.195	1.173	1.203±0.034	1.183	1.104	1.238	1.175±0.067	1.225	1.13	1.226	1.194±0.055	1.073	1.022	1.208	1.101±0.096	1.18	1.165	1.25	1.198±0.045	0.002	1.29938
755809529	PREDICTED: uncharacterized protein C8orf59 homolog [Felis catus]	100	11.46	10.17	29	2	2	6	0.933	0.968	1.029	0.977±0.049	1.242	1.322	1.336	1.300±0.051	1.14	1.481	1.235	1.285±0.176	1.007	1.161	1.259	1.142±0.127	1.138	1.405	1.305	1.283±0.135	1.068	1.243	1.065	1.125±0.102	0.031	1.58735
410980317	PREDICTED: GTPase Era, mitochondrial [Felis catus]	437	48.25	9.32	9.61	3	3	4	0.995	0.931	1.049	0.992±0.059	0.949	0.934	0.89	0.924±0.031	0.976	1.018	1.017	1.004±0.024	1.098	1.043	1.095	1.079±0.031	1.008	1.07	1.239	1.106±0.120	1.077	1.075	1.135	1.096±0.034	0.018	1.39213
587022128	PREDICTED: deoxyribonuclease-1-like 1 [Felis catus]	295	33.1	6.13	8.47	2	2	5	0.982	1.033	1.095	1.037±0.057	1.022	1.006	1.041	1.023±0.018	1.04	1.005	1.194	1.080±0.101	1.136	1.131	1.288	1.185±0.089	1.395	1.169	1.498	1.354±0.168	1.144	1.227	1.379	1.250±0.119	0.012	1.52546
586998890	PREDICTED: superoxide dismutase [Cu-Zn] [Felis catus]	153	15.8	6.79	47.71	6	6	53	1.085	0.992	1.042	1.040±0.047	1.142	0.972	1.03	1.048±0.086	0.976	1.013	0.918	0.969±0.048	0.739	0.906	0.885	0.843±0.091	0.83	0.839	0.864	0.844±0.018	0.971	0.852	0.932	0.918±0.061	0.005	1.54533
410950596	PREDICTED: NADH dehydrogenase [ubiquinone] 1 beta subcomplex subunit 7 [Felis catus]	137	16.11	8.48	64.23	6	6	16	1.033	1.023	1.049	1.035±0.013	0.886	1.014	1.004	0.968±0.071	0.974	1.066	1.106	1.049±0.068	1.055	0.991	1.001	1.016±0.034	1.119	1.04	1.126	1.095±0.048	1.164	1.135	1.052	1.117±0.058	0.048	1.31377
755695229	PREDICTED: nicalin [Felis catus]	526	58.79	7.94	25.86	14	14	47	1.015	0.906	0.967	0.963±0.055	0.964	0.99	0.979	0.978±0.013	1.005	0.947	0.993	0.982±0.031	1.122	1.038	1.087	1.082±0.042	1.088	0.985	1.085	1.053±0.059	1.227	1.206	1.159	1.197±0.035	0	1.3543
410974296	PREDICTED: 4F2 cell-surface antigen heavy chain [Felis catus]	528	58.03	5.47	22.73	9	10	38	0.994	0.946	0.985	0.975±0.026	0.732	0.848	0.78	0.787±0.058	0.749	0.784	0.821	0.785±0.036	0.781	0.887	0.843	0.837±0.053	0.851	0.955	0.851	0.886±0.060	0.939	0.928	0.954	0.940±0.013	0.001	1.35792
410987141	PREDICTED: trimethylguanosine synthase [Felis catus]	853	96.17	5	3.17	2	3	7	0.956	0.963	1.104	1.008±0.084	0.944	0.906	0.973	0.941±0.034	0.956	1.065	1.106	1.042±0.078	0.931	1.034	1.143	1.036±0.106	1.224	1.19	1.343	1.252±0.080	1.115	1.044	1.131	1.097±0.046	0.005	1.48234
410959220	PREDICTED: 2'-deoxynucleoside 5'-phosphate N-hydrolase 1 [Felis catus]	169	18.32	5.39	34.32	7	7	29	0.958	0.992	1.072	1.007±0.059	1.036	1.213	1.049	1.099±0.099	1.054	1.103	1.043	1.067±0.032	1.052	0.956	0.967	0.992±0.053	0.917	1.001	0.834	0.917±0.084	0.857	0.843	0.797	0.832±0.031	0.003	1.52196
755727473	PREDICTED: serpin B9 [Felis catus]	375	42.48	5.49	33.07	14	14	57	1.012	1.057	1.051	1.040±0.024	0.849	0.858	0.809	0.839±0.026	0.826	0.829	0.881	0.845±0.031	0.86	0.842	0.922	0.875±0.042	0.862	0.832	0.909	0.868±0.039	0.877	0.858	0.941	0.892±0.043	0	1.30655
410958594	PREDICTED: leukocyte elastase inhibitor [Felis catus]	379	42.84	5.54	35.36	16	16	48	0.984	1.046	1.085	1.038±0.051	0.785	0.931	0.857	0.858±0.073	0.876	0.92	0.862	0.886±0.030	0.863	0.94	0.905	0.903±0.039	0.878	0.984	0.906	0.923±0.055	0.822	0.903	0.927	0.884±0.055	0.015	1.38217
410948156	PREDICTED: cytochrome b-c1 complex subunit 8 [Felis catus]	82	9.75	10.15	46.34	4	4	11	0.921	0.881	1.002	0.935±0.062	1.029	1.009	1.015	1.018±0.010	0.98	1.035	1.012	1.009±0.028	1.197	1.004	1.201	1.134±0.113	0.838	0.97	1.022	0.943±0.095	1.089	1.189	1.133	1.137±0.050	0.011	1.43317
586991840	PREDICTED: alpha-2-macroglobulin [Felis catus]	1475	163.37	6.16	0.88	2	2	5	1.167	0.945	1.038	1.050±0.111	0.536	0.59	0.568	0.565±0.027	0.734	0.861	0.932	0.842±0.100	0.838	0.926	1.021	0.928±0.092	0.255	0.314	0.315	0.295±0.034	0.273	0.339	0.335	0.316±0.037	0	4.57647
410955758	PREDICTED: apolipoprotein B-100 [Felis catus]	4441	501.53	6.86	2.39	11	12	27	0.891	0.999	1.03	0.973±0.073	0.59	0.528	0.557	0.558±0.031	0.699	0.675	0.741	0.705±0.033	0.739	0.751	0.752	0.747±0.007	0.567	0.507	0.568	0.547±0.035	0.584	0.449	0.491	0.508±0.069	0	2.29399
410963019	PREDICTED: 6.8 kDa mitochondrial proteolipid [Felis catus]	60	6.8	10.1	30	2	3	11	0.997	0.982	1.013	0.997±0.016	0.877	0.829	0.774	0.827±0.052	0.891	0.869	0.96	0.907±0.047	0.953	0.994	1.108	1.018±0.080	0.89	0.937	0.915	0.914±0.024	1.069	1.04	1.077	1.062±0.019	0	1.43152
586990691	PREDICTED: nesprin-3 isoform X2 [Felis catus]	961	109.96	6.06	20.6	18	19	35	0.94	0.948	0.992	0.960±0.028	0.956	1	0.993	0.983±0.024	1.021	0.993	1.059	1.024±0.033	1.014	1.098	1.128	1.080±0.059	1.047	0.995	1.172	1.071±0.091	1.056	1.171	1.242	1.156±0.094	0.022	1.32128
755799409	PREDICTED: lysophosphatidylcholine acyltransferase 2 [Felis catus]	572	63.07	5.34	14.69	8	8	18	0.957	0.964	0.898	0.940±0.036	0.935	0.914	1.003	0.951±0.047	0.981	0.973	1.047	1.000±0.041	1.076	1.038	1.077	1.064±0.022	1.174	1.028	1.07	1.091±0.075	1.187	1.04	1.25	1.159±0.108	0.006	1.39198
755706438	PREDICTED: serine/arginine-rich splicing factor 6 [Felis catus]	301	34.6	11.84	18.94	4	7	44	1.087	0.996	0.98	1.021±0.058	1.246	1.021	1.097	1.121±0.114	1.01	1.038	0.885	0.978±0.081	0.868	0.947	0.87	0.895±0.045	0.984	0.886	0.825	0.898±0.080	0.977	0.862	0.887	0.909±0.060	0.021	1.5103
410964973	PREDICTED: DNA primase small subunit [Felis catus]	371	44	8.75	16.98	8	8	16	0.927	0.938	0.978	0.948±0.027	1.145	1.075	1.172	1.131±0.050	1.097	1.133	1.051	1.094±0.041	1.061	1.064	0.998	1.041±0.037	0.893	0.909	0.923	0.908±0.015	0.935	0.908	0.921	0.921±0.014	0	1.31243
410985371	PREDICTED: NADH dehydrogenase [ubiquinone] 1 beta subcomplex subunit 10 [Felis catus]	176	20.95	8.29	19.89	4	4	13	0.885	0.963	1.006	0.951±0.061	1.163	1.161	1.067	1.130±0.055	1.171	1.173	1.15	1.165±0.013	1.209	1.046	1.12	1.125±0.082	1.31	1.317	1.147	1.258±0.096	1.27	1.275	1.205	1.250±0.039	0.001	1.48814
410949511	PREDICTED: endothelial cell-specific molecule 1 [Felis catus]	182	20.02	7.31	33.52	5	5	14	0.978	1.02	0.914	0.971±0.053	1.339	1.215	1.313	1.289±0.065	1.191	1.34	1.175	1.235±0.091	1.008	0.915	0.836	0.920±0.086	1.058	1.117	1.002	1.059±0.058	0.954	0.971	0.825	0.917±0.080	0	1.62424
755806939	PREDICTED: torsin-1A-interacting protein 1 isoform X2 [Felis catus]	599	67.61	6.77	21.7	10	11	23	0.96	1.011	0.854	0.942±0.080	0.999	0.951	0.989	0.980±0.025	1.032	0.977	0.971	0.993±0.034	1.108	1.064	0.996	1.056±0.056	1.035	0.987	1.064	1.029±0.039	1.081	1.249	1.125	1.152±0.087	0.013	1.46253
410962651	PREDICTED: epididymal secretory protein E1 [Felis catus]	149	16.09	8.24	32.21	5	5	23	0.997	1.007	0.956	0.987±0.027	1.207	1.185	1.204	1.199±0.012	1.093	1.248	1.078	1.140±0.094	1.018	1.078	1.046	1.047±0.030	0.987	1.019	0.877	0.961±0.074	1.025	1.047	0.962	1.011±0.044	0.001	1.42303
755700799	PREDICTED: nudC domain-containing protein 3 [Felis catus]	284	31.3	5.22	18.66	5	5	9	1.061	1.175	0.961	1.066±0.107	1.082	1.066	1.113	1.087±0.024	1.06	0.965	1.131	1.052±0.083	1.023	0.989	0.985	0.999±0.021	0.876	0.954	0.87	0.900±0.047	0.96	0.938	0.962	0.953±0.013	0.017	1.35057
755793308	PREDICTED: fatty acid synthase [Felis catus]	2511	272.59	6.57	36.28	82	83	362	1.006	1.022	0.99	1.006±0.016	0.882	0.885	0.88	0.882±0.003	0.864	0.828	0.871	0.854±0.023	0.87	0.864	0.857	0.864±0.007	0.803	0.777	0.757	0.779±0.023	0.782	0.789	0.812	0.794±0.016	0	1.35007
586985076	PREDICTED: cell growth-regulating nucleolar protein [Felis catus]	384	43.14	9.61	15.89	5	6	20	0.941	0.908	0.886	0.912±0.028	1.227	1.008	1.104	1.113±0.110	1.143	1.029	1.032	1.068±0.065	1.384	1.491	1.543	1.473±0.081	1.246	0.947	1.222	1.138±0.166	1.448	1.414	1.378	1.413±0.035	0	1.74153
755704224	PREDICTED: caldesmon [Felis catus]	743	86.04	5.8	23.01	19	19	111	1.089	1.016	1.04	1.048±0.037	1.317	1.078	1.208	1.201±0.120	1.097	1.074	1.104	1.092±0.016	0.884	0.95	1.01	0.948±0.063	0.934	0.959	0.996	0.963±0.031	0.963	0.924	1.06	0.982±0.070	0.004	1.48982
755743958	PREDICTED: disks large-associated protein 5 [Felis catus]	844	95.55	8.94	18.01	12	14	31	0.972	1.014	0.949	0.978±0.033	1.172	1.132	1.244	1.183±0.057	1.138	1.043	1.263	1.148±0.110	1.085	1.115	1.089	1.096±0.016	1.027	0.922	1.02	0.990±0.059	1.039	0.918	0.982	0.980±0.061	0.004	1.37582
410987020	PREDICTED: tropomyosin alpha-3 chain isoform X11 [Felis catus]	248	28.99	4.78	51.61	2	18	169	1.14	1.006	1.012	1.053±0.076	1.187	1.016	1.023	1.075±0.097	1.058	1.076	1.012	1.049±0.033	0.869	0.946	0.918	0.911±0.039	0.805	0.931	0.853	0.863±0.064	0.949	0.899	0.926	0.925±0.025	0.004	1.47453
755758505	PREDICTED: MKI67 FHA domain-interacting nucleolar phosphoprotein [Felis catus]	296	34.18	10.13	18.58	6	6	15	0.791	0.924	0.997	0.904±0.104	1.239	1.073	1.191	1.168±0.085	1.182	1.123	1.103	1.136±0.041	1.259	1.109	1.117	1.162±0.084	1.082	0.913	0.954	0.983±0.088	1.12	1.066	1.021	1.069±0.050	0.007	1.59166
755782544	PREDICTED: centromere protein P [Felis catus]	258	29.6	5.4	10.08	2	2	4	1.005	0.986	0.981	0.991±0.013	0.932	0.876	1.015	0.941±0.070	1.074	1.103	1.097	1.091±0.015	1.354	1.156	1.199	1.236±0.104	1.472	1.351	1.37	1.398±0.065	1.318	1.088	1.275	1.227±0.122	0	1.68037
90111072	RecName: Full=Junctional adhesion molecule A; Short=JAM-A; AltName: Full=Junctional adhesion molecule 1; Short=JAM-1; AltName: CD_antigen=CD321; Flags: Precursor	298	32.56	8.48	15.1	4	4	9	0.988	0.956	0.989	0.978±0.019	0.925	0.888	0.815	0.876±0.056	0.896	0.973	0.922	0.930±0.039	0.915	0.971	0.963	0.950±0.030	1.031	1.049	1.041	1.040±0.009	1.09	1.021	0.991	1.034±0.051	0.001	1.33742
587003200	PREDICTED: neuroblast differentiation-associated protein AHNAK isoform X1 [Felis catus]	5879	626.78	6.06	74.54	260	265	2961	1.11	1.03	1.038	1.059±0.044	1.205	1.042	1.146	1.131±0.083	1.107	1.079	1.075	1.087±0.017	0.904	0.983	1.049	0.979±0.073	0.921	0.886	0.892	0.900±0.019	0.974	0.901	0.979	0.951±0.044	0.001	1.36005
755806931	PREDICTED: centromere protein F [Felis catus]	3111	355.98	5.11	4.56	12	14	16	1.113	0.965	0.94	1.006±0.094	1.253	1.451	1.309	1.338±0.102	1.273	1.485	1.232	1.330±0.136	1.095	1.243	1.123	1.154±0.079	1.33	1.301	1.305	1.312±0.016	1.153	1.163	1.117	1.144±0.024	0.002	1.57979
755800283	PREDICTED: paraplegin isoform X3 [Felis catus]	643	72.14	10.49	7.31	4	5	26	0.858	1.016	1.039	0.971±0.099	1.041	1.149	1.066	1.085±0.057	1.053	1.178	1.119	1.117±0.063	1.756	1.808	1.622	1.729±0.096	1.1	1.15	1.135	1.128±0.026	1.278	1.495	1.066	1.280±0.215	0	2.10723
755806067	PREDICTED: coagulation factor V, partial [Felis catus]	2074	234.73	6.39	2.41	5	5	8	0.927	0.962	0.981	0.957±0.027	0.895	0.942	1.009	0.949±0.057	1.026	1.132	1.228	1.129±0.101	1.019	0.918	1.015	0.984±0.057	1.018	1.341	1.482	1.280±0.238	1.356	1.248	1.445	1.350±0.099	0.004	1.65587
587021629	PREDICTED: interleukin-13 receptor subunit alpha-2 [Felis catus]	386	45.11	4.91	15.54	6	6	13	1.013	1.005	1.006	1.008±0.004	1.257	1.474	1.334	1.355±0.110	1.244	1.401	1.322	1.322±0.079	1.033	1.021	1.067	1.040±0.024	1.069	1.059	1.069	1.066±0.006	1.006	0.938	1.012	0.985±0.041	0	1.57143
755700670	PREDICTED: uridine phosphorylase 1 [Felis catus]	316	34.61	6.74	41.46	11	11	41	0.999	1.004	1.042	1.015±0.024	0.798	0.834	0.818	0.817±0.018	0.839	0.851	0.882	0.857±0.022	0.845	0.945	0.984	0.925±0.072	0.942	0.976	0.903	0.940±0.037	0.875	0.967	0.945	0.929±0.048	0.001	1.30576
755801749	PREDICTED: SUN domain-containing protein 1 isoform X3 [Felis catus]	868	95.96	7.31	14.98	10	10	15	0.964	0.959	0.922	0.948±0.023	0.916	1.037	1.038	0.997±0.070	0.971	0.88	1.096	0.982±0.108	0.952	1.05	1.054	1.019±0.058	1.064	1.093	0.997	1.051±0.049	1.116	1.158	1.134	1.136±0.021	0.042	1.31591
755765599	PREDICTED: serotransferrin [Felis catus]	1023	113.35	8.05	11.63	12	12	23	0.972	1.038	0.969	0.993±0.039	1.049	1.144	1.129	1.107±0.051	0.984	1.119	1.079	1.061±0.069	1.083	1.162	1.105	1.117±0.041	1.156	1.083	1.076	1.105±0.044	1.121	1.298	1.19	1.203±0.089	0.019	1.33953
586976074	PREDICTED: NADH dehydrogenase [ubiquinone] iron-sulfur protein 6, mitochondrial [Felis catus]	110	12.3	8.78	24.55	2	2	6	0.91	1.005	1.022	0.979±0.060	1.243	1.261	1.228	1.244±0.017	1.122	1.232	1.196	1.183±0.056	0.926	1.138	1.038	1.034±0.106	1.072	1.113	1.321	1.169±0.134	1.189	1.143	1.483	1.272±0.184	0.036	1.62967
586997895	PREDICTED: fibronectin isoform X5 [Felis catus]	2356	258.82	5.69	16.85	32	32	64	1.001	0.962	1.004	0.989±0.023	1.224	1.231	1.195	1.217±0.019	1.158	1.243	1.22	1.207±0.044	0.96	0.932	1.032	0.975±0.052	1.269	1.12	1.386	1.258±0.133	1.062	1.076	1.121	1.086±0.031	0	1.48712
57619159	beta-2-microglobulin precursor [Felis catus]	118	13.69	6.52	11.02	2	2	6	1.038	0.926	0.892	0.952±0.076	1.301	1.198	1.028	1.176±0.138	1.275	1.251	1.081	1.202±0.106	1.076	1.069	0.986	1.044±0.050	1.273	1.235	1.112	1.207±0.084	1.18	1.183	1.044	1.136±0.079	0.033	1.45852
586998750	PREDICTED: ribosomal RNA processing protein 1 homolog B [Felis catus]	763	84.53	9.92	13.37	10	10	16	0.915	0.945	0.854	0.905±0.046	1.216	1.168	1.154	1.179±0.033	1.134	1.087	1.014	1.078±0.060	1.116	1.18	1.079	1.125±0.051	1.036	1.051	1.193	1.093±0.087	1.258	1.131	1.141	1.177±0.071	0.001	1.47307
410989275	PREDICTED: NF-kappa-B-activating protein [Felis catus]	422	47.88	10.17	6.16	2	2	3	1.028	1.082	0.986	1.032±0.048	0.901	0.977	0.982	0.953±0.045	0.984	0.933	0.977	0.965±0.028	1.231	1.023	1.15	1.135±0.105	1.419	1.008	1.269	1.232±0.208	1.118	1.12	1.115	1.118±0.003	0.033	1.57492
587013892	PREDICTED: urokinase plasminogen activator surface receptor isoform X2 [Felis catus]	334	36.24	7.64	8.68	2	2	15	1.121	1.04	1.048	1.070±0.045	1.206	1.122	1.113	1.147±0.051	1.009	0.877	1.086	0.991±0.106	1.559	1.835	1.651	1.682±0.141	1.241	1.096	1.206	1.181±0.076	1.461	1.649	1.408	1.506±0.127	0	2.09236
410977039	PREDICTED: uncharacterized protein KIAA1671 homolog [Felis catus]	1838	200.47	8.59	4.9	5	5	10	1.067	1.11	0.978	1.052±0.067	0.929	0.924	1.099	0.984±0.100	0.984	1.061	1.226	1.090±0.124	0.946	1.343	1.14	1.143±0.199	1.26	1.132	1.155	1.182±0.068	1.281	1.383	1.311	1.325±0.052	0.042	1.49675
755773378	PREDICTED: lymphocyte-specific protein 1 isoform X6 [Felis catus]	328	35.91	7.97	6.71	2	2	5	1.171	1.084	1.03	1.095±0.071	1.177	1.143	1.168	1.163±0.018	1.109	1.109	1.252	1.157±0.083	0.762	0.924	1.055	0.914±0.147	0.988	0.923	0.945	0.952±0.033	1.03	0.983	1.009	1.007±0.024	0.006	1.64304
586985149	PREDICTED: transforming acidic coiled-coil-containing protein 3 isoform X2 [Felis catus]	801	85.49	4.82	10.61	8	8	14	1.104	0.916	0.92	0.980±0.107	1.217	1.11	1.199	1.175±0.057	1.199	1.121	1.112	1.144±0.048	1.089	0.951	1.077	1.039±0.076	1.019	0.944	0.995	0.986±0.038	0.979	0.891	0.957	0.942±0.046	0.005	1.36588
14330611	ATPase8 protein (mitochondrion) [Felis catus]	67	7.92	9.64	34.33	3	3	14	0.981	1.014	0.992	0.996±0.017	0.977	0.925	0.966	0.956±0.027	1.006	0.912	1.019	0.979±0.058	1.164	1.012	1.198	1.125±0.099	0.979	0.925	1.144	1.016±0.114	1.134	1.176	1.256	1.189±0.062	0.011	1.37719
587002555	PREDICTED: CD59 glycoprotein [Felis catus]	126	13.81	7.72	42.06	5	5	18	1.068	0.919	1.018	1.002±0.076	0.835	0.881	0.833	0.850±0.027	0.911	1.053	0.869	0.944±0.096	1.102	1.148	1.027	1.092±0.061	1.047	1.306	1.058	1.137±0.146	1.031	1.223	1.025	1.093±0.113	0.023	1.56783
755777767	PREDICTED: antigen KI-67 [Felis catus]	2266	250.62	9.83	9.58	14	14	28	1.06	1.031	0.921	1.004±0.073	1.145	1.094	1.107	1.115±0.027	1.275	1.202	1.051	1.176±0.114	1.273	1.239	1.134	1.215±0.072	1.336	1.249	1.191	1.259±0.073	1.307	1.286	1.112	1.235±0.107	0.025	1.4506
755711489	PREDICTED: trans-Golgi network integral membrane protein 2-like isoform X2 [Felis catus]	462	49.01	5.11	43.07	12	12	44	1.05	0.999	0.95	1.000±0.050	1.245	1.219	1.186	1.217±0.030	1.157	1.255	1.151	1.188±0.058	1.044	1.056	0.997	1.032±0.031	0.96	0.885	0.957	0.934±0.042	1.013	0.874	0.933	0.940±0.070	0	1.43593
755807603	PREDICTED: LOW QUALITY PROTEIN: complement factor H-like [Felis catus]	862	97.49	6.81	12.76	5	8	18	0.905	1.134	1.039	1.026±0.115	0.902	0.976	0.985	0.954±0.046	0.937	1.033	1.111	1.027±0.087	0.846	0.903	0.92	0.890±0.039	1.082	1.126	1.241	1.150±0.082	0.892	0.801	1.009	0.901±0.104	0.022	1.54931
755795054	PREDICTED: Friend virus susceptibility protein 1-like isoform X2 [Felis catus]	291	32.92	6.7	9.62	3	3	7	0.926	1.016	1.008	0.983±0.050	1.177	1.158	1.334	1.223±0.097	1.23	1.105	1.306	1.214±0.101	1.053	1.12	1.04	1.071±0.043	1.278	1.245	1.302	1.275±0.029	0.888	1.143	1.155	1.062±0.151	0.011	1.50225
755751054	PREDICTED: inhibitor of nuclear factor kappa-B kinase-interacting protein-like [Felis catus]	397	45.97	5.3	39.55	17	18	73	0.984	1.057	1.012	1.018±0.037	1.141	1.12	1.16	1.140±0.020	1.184	1.197	1.157	1.179±0.020	1.168	1.104	1.164	1.145±0.036	1.217	1.154	1.293	1.221±0.070	1.343	1.295	1.292	1.310±0.029	0	1.36484
762227192	env [Felis catus]	565	61.92	7.56	17.88	10	10	38	0.962	0.927	0.954	0.948±0.018	1.056	1.053	1.046	1.052±0.005	1.01	0.957	0.978	0.982±0.027	0.902	0.839	0.872	0.871±0.032	1.082	1.059	1.101	1.081±0.021	0.974	0.936	0.956	0.955±0.019	0	1.31228

## Sheet: Table S2.1
List of differentially expressed proteins in F81 cells at 12 h post CPV infection
Accession	Description	# AAs	MW [kDa]	Calc. pI	ΣCoverage	Σ# Unique Peptides	Σ# Peptides	Σ# PSMs	Mock (Ratio (114:113))				12h (Ratio (115:113))				t-test p-value	Ave fold-change ratio
									Expt 1	Expt 2	Expt 3	Ave ± SD	Expt 1	Expt 2	Expt 3	Ave ± SD		(12h/Mock (114))
67972630	cytochrome P450 1A1 [Felis catus]	517	58.7	7.55	20.7	11	11	23	0.952	0.981	1.016	0.983±0.032	1.113	1.347	1.322	1.261±0.128	0.022	1.282
274323119	testin [Felis catus]	421	47.8	7.85	45.13	19	19	75	0.971	1.06	0.996	1.009±0.046	0.827	0.882	0.803	0.837±0.041	0.008	0.83
410949511	PREDICTED: endothelial cell-specific molecule 1 [Felis catus]	182	20	7.31	33.52	5	5	14	0.914	1.02	0.978	0.971±0.053	1.313	1.215	1.339	1.289±0.065	0.003	1.328
410950858	PREDICTED: 60S ribosomal protein L18a [Felis catus]	176	20.8	10.81	38.07	8	8	48	0.928	0.946	0.92	0.931±0.013	1.058	1.287	1.085	1.143±0.125	0.043	1.228
410953630	PREDICTED: ubiquitin-conjugating enzyme E2 C isoform X1 [Felis catus]	179	19.6	7.37	39.11	6	6	8	1.041	1.075	1.07	1.062±0.018	1.366	1.946	1.64	1.651±0.290	0.025	1.554
410955758	PREDICTED: apolipoprotein B-100 [Felis catus]	4441	501.5	6.86	2.39	11	12	27	1.03	0.999	0.891	0.973±0.073	0.557	0.528	0.59	0.558±0.031	0.001	0.574
410957049	PREDICTED: 60S ribosomal protein L34 [Felis catus]	117	13.3	11.47	41.88	6	6	31	0.925	0.932	0.785	0.881±0.083	1.218	1.113	1.022	1.118±0.098	0.033	1.269
410957458	PREDICTED: deoxycytidine kinase [Felis catus]	269	31.5	5.67	30.11	7	7	25	0.979	1.064	0.985	1.009±0.047	1.293	1.348	1.3	1.314±0.030	0.001	1.302
410957694	PREDICTED: glucosamine-6-phosphate isomerase 2 isoform X1 [Felis catus]	276	31.1	6.9	38.41	5	7	16	1.179	1.019	1.066	1.088±0.082	0.958	0.922	0.834	0.905±0.064	0.038	0.831
410958415	PREDICTED: histone H3.1-like [Felis catus]	140	15.7	10.43	48.57	3	11	233	0.925	1.041	0.867	0.944±0.089	1.483	1.497	1.445	1.475±0.027	0.001	1.562
410958594	PREDICTED: leukocyte elastase inhibitor [Felis catus]	379	42.8	5.54	35.36	16	16	48	1.085	1.046	0.984	1.038±0.051	0.857	0.931	0.785	0.858±0.073	0.025	0.826
410962198	PREDICTED: 60S ribosomal protein L36a-like [Felis catus]	106	12.4	10.58	33.02	6	6	24	0.917	1.015	0.882	0.938±0.069	1.166	1.168	1.179	1.171±0.007	0.004	1.248
410962651	PREDICTED: epididymal secretory protein E1 [Felis catus]	149	16.1	8.24	32.21	5	5	23	0.956	1.007	0.997	0.987±0.027	1.204	1.185	1.207	1.199±0.012	0	1.215
410963019	PREDICTED: 6.8 kDa mitochondrial proteolipid [Felis catus]	60	6.8	10.1	30	2	3	11	1.013	0.982	0.997	0.997±0.016	0.774	0.829	0.877	0.827±0.052	0.005	0.829
410967440	PREDICTED: protein wntless homolog [Felis catus]	541	62.2	7.14	11.46	9	9	24	1.042	0.984	0.933	0.986±0.055	1.337	1.34	1.299	1.325±0.023	0.001	1.344
410967521	PREDICTED: cystathionine gamma-lyase [Felis catus]	405	44.5	6.89	31.36	11	11	19	1.101	0.988	1.083	1.057±0.061	0.89	0.831	0.89	0.870±0.034	0.01	0.823
410970518	PREDICTED: follistatin-related protein 1 isoform X2 [Felis catus]	307	34.7	5.4	14.33	5	5	11	0.999	0.966	0.965	0.977±0.019	1.743	1.295	1.361	1.466±0.242	0.025	1.501
410974296	PREDICTED: 4F2 cell-surface antigen heavy chain [Felis catus]	528	58	5.47	22.73	9	10	38	0.985	0.946	0.994	0.975±0.026	0.78	0.848	0.732	0.787±0.058	0.007	0.807
410974626	PREDICTED: protein phosphatase Slingshot homolog 3 isoform X4 [Felis catus]	648	71.1	5.49	8.33	5	5	8	1.088	1.003	0.993	1.028±0.052	0.783	0.888	0.819	0.830±0.053	0.01	0.807
410977352	PREDICTED: NADH dehydrogenase [ubiquinone] flavoprotein 2, mitochondrial [Felis catus]	249	27.3	7.75	21.69	4	4	7	1.099	1.013	1.055	1.056±0.043	1.265	1.339	1.258	1.287±0.045	0.003	1.219
410977419	PREDICTED: thymidylate synthase [Felis catus]	316	35.8	6.99	31.01	9	9	31	1.039	1.029	0.919	0.996±0.067	1.17	1.243	1.225	1.213±0.038	0.008	1.218
410977814	PREDICTED: plasminogen activator inhibitor 2 [Felis catus]	415	46.8	5.74	14.22	5	5	12	1.108	1.021	1.045	1.058±0.045	0.873	0.81	0.882	0.855±0.039	0.004	0.808
410977958	PREDICTED: cyclin-dependent kinases regulatory subunit 2 [Felis catus]	79	9.9	8.46	40.51	3	4	20	1.014	0.964	1.035	1.004±0.036	1.211	1.403	1.325	1.313±0.097	0.007	1.307
410978440	PREDICTED: dnaJ homolog subfamily A member 1 [Felis catus]	397	44.8	7.08	36.78	11	13	54	1.028	1.037	0.948	1.004±0.049	1.283	1.314	1.344	1.314±0.031	0.001	1.308
410979437	PREDICTED: 60S ribosomal protein L7a [Felis catus]	266	30	10.61	38.35	13	13	70	0.954	1.018	0.856	0.943±0.082	1.123	1.121	1.151	1.132±0.017	0.017	1.2
410981039	PREDICTED: DNA topoisomerase 2-alpha [Felis catus]	1534	174.3	8.68	22.36	23	34	77	0.903	0.94	0.941	0.928±0.022	1.155	1.139	1.159	1.151±0.011	0	1.24
410982472	PREDICTED: 60S ribosomal protein L18 [Felis catus]	188	21.6	11.69	37.77	7	7	29	0.874	0.949	0.897	0.907±0.038	1.016	1.193	1.197	1.135±0.103	0.023	1.252
410984614	PREDICTED: probable 18S rRNA (guanine-N(7))-methyltransferase isoform X1 [Felis catus]	281	31.6	8.78	11.74	3	3	8	0.86	1.103	0.971	0.978±0.122	1.415	1.456	1.464	1.445±0.026	0.003	1.478
410986966	PREDICTED: cyclin-dependent kinases regulatory subunit 1 isoform X2 [Felis catus]	79	9.7	8.94	29.11	2	3	12	0.951	0.891	0.979	0.940±0.045	1.066	1.138	1.255	1.153±0.095	0.025	1.226
410987297	PREDICTED: 60S ribosomal protein L7 [Felis catus]	248	29.2	10.73	31.85	13	13	38	0.918	1.029	0.904	0.950±0.068	1.121	1.24	1.111	1.157±0.072	0.022	1.218
586975096	PREDICTED: 40S ribosomal protein S23 [Felis catus]	215	23.7	11.17	22.79	7	7	37	0.949	1.002	0.896	0.949±0.053	1.101	1.194	1.344	1.213±0.123	0.027	1.278
586976074	PREDICTED: NADH dehydrogenase [ubiquinone] iron-sulfur protein 6, mitochondrial [Felis catus]	110	12.3	8.78	24.55	2	2	6	1.022	1.005	0.91	0.979±0.060	1.228	1.261	1.243	1.244±0.017	0.002	1.271
586977236	PREDICTED: solute carrier family 35 member E1 [Felis catus]	266	30.1	9.39	9.77	3	3	5	0.891	0.888	0.969	0.916±0.046	1.026	1.076	1.205	1.102±0.092	0.035	1.203
586978048	PREDICTED: musculoskeletal embryonic nuclear protein 1 [Felis catus]	82	8.8	9.72	34.15	2	2	8	1.14	0.95	1.003	1.031±0.098	1.664	1.346	1.432	1.481±0.164	0.015	1.436
586979084	PREDICTED: asparagine synthetase [glutamine-hydrolyzing] isoform X1 [Felis catus]	561	64.4	6.83	27.81	16	16	74	1.041	1.013	0.986	1.013±0.028	0.842	0.826	0.811	0.826±0.016	0.001	0.815
586985076	PREDICTED: cell growth-regulating nucleolar protein [Felis catus]	384	43.1	9.61	15.89	5	6	20	0.886	0.908	0.941	0.912±0.028	1.104	1.008	1.227	1.113±0.110	0.037	1.221
586988825	PREDICTED: 60S ribosomal protein L4 [Felis catus]	446	50	10.92	47.53	24	24	120	0.967	1.001	0.829	0.932±0.091	1.11	1.376	1.215	1.234±0.134	0.032	1.323
586989016	PREDICTED: deoxyuridine 5'-triphosphate nucleotidohydrolase, mitochondrial isoform X3 [Felis catus]	166	17.8	7.96	69.28	10	10	60	0.991	0.999	1.014	1.001±0.012	1.102	1.193	1.321	1.205±0.110	0.033	1.204
586991840	PREDICTED: alpha-2-macroglobulin [Felis catus]	1475	163.4	6.16	0.88	2	2	5	1.038	0.945	1.167	1.050±0.111	0.568	0.59	0.536	0.565±0.027	0.002	0.538
586992214	PREDICTED: periphilin-1 isoform X3 [Felis catus]	355	41.2	7.02	20.56	8	8	15	0.987	0.98	0.997	0.988±0.009	1.167	1.168	1.343	1.226±0.101	0.015	1.241
586992259	PREDICTED: sodium-coupled neutral amino acid transporter 2 isoform X1 [Felis catus]	506	56.1	7.31	7.31	2	2	10	1.044	0.943	0.977	0.988±0.051	0.819	0.73	0.694	0.748±0.064	0.007	0.757
586997895	PREDICTED: fibronectin isoform X5 [Felis catus]	2356	258.8	5.69	16.85	32	32	64	1.004	0.962	1.001	0.989±0.023	1.195	1.231	1.224	1.217±0.019	0	1.23
586998750	PREDICTED: ribosomal RNA processing protein 1 homolog B [Felis catus]	763	84.5	9.92	13.37	10	10	16	0.854	0.945	0.915	0.905±0.046	1.154	1.168	1.216	1.179±0.033	0.001	1.304
587000438	PREDICTED: 60S ribosomal protein L15 [Felis catus]	204	24.1	11.62	47.55	11	11	39	0.978	0.935	0.819	0.911±0.082	1.072	1.231	1.24	1.181±0.095	0.02	1.297
587006281	PREDICTED: 60S ribosomal protein L6 [Felis catus]	288	32.6	10.61	40.97	15	15	54	0.965	0.987	0.837	0.930±0.081	1.107	1.192	1.183	1.161±0.047	0.013	1.248
587006380	PREDICTED: citron Rho-interacting kinase [Felis catus]	2053	234.7	6.61	14.71	30	31	58	0.987	0.937	0.984	0.969±0.028	1.179	1.146	1.205	1.177±0.030	0.001	1.214
587012076	PREDICTED: probable ATP-dependent RNA helicase DDX5 [Felis catus]	614	69.1	8.92	45.93	24	32	235	0.997	1.018	0.996	1.004±0.012	1.201	1.187	1.256	1.215±0.036	0.001	1.21
587014811	PREDICTED: E3 ubiquitin-protein ligase AMFR [Felis catus]	500	57.4	6.38	5.2	2	2	6	0.929	1.236	0.965	1.043±0.168	1.424	1.412	1.51	1.449±0.053	0.016	1.389
587015538	PREDICTED: cytochrome c oxidase subunit 4 isoform 1, mitochondrial [Felis catus]	169	19.6	9.17	42.01	8	8	42	0.967	0.962	0.973	0.967±0.006	1.173	1.195	1.24	1.203±0.034	0	1.243
587016341	PREDICTED: phosphoserine phosphatase isoform X4 [Felis catus]	225	25	5.49	28.89	6	6	32	1.073	0.917	0.983	0.991±0.078	0.821	0.874	0.739	0.811±0.068	0.04	0.819
587021106	PREDICTED: guanine nucleotide-binding protein-like 3-like protein isoform X1 [Felis catus]	575	64.8	8.41	34.43	18	21	54	0.984	0.988	0.991	0.988±0.004	1.406	1.301	1.39	1.366±0.057	0	1.383
587021629	PREDICTED: interleukin-13 receptor subunit alpha-2 [Felis catus]	386	45.1	4.91	15.54	6	6	13	1.006	1.005	1.013	1.008±0.004	1.334	1.474	1.257	1.355±0.110	0.005	1.344
755690417	PREDICTED: polyadenylate-binding protein-interacting protein 2 [Felis catus]	124	14.7	4.12	12.1	2	2	4	0.985	0.998	1.034	1.006±0.025	1.293	1.161	1.34	1.265±0.093	0.01	1.258
755691295	PREDICTED: transcription factor BTF3 [Felis catus]	206	22.2	9.38	34.47	7	8	24	1.132	1.011	1.004	1.049±0.072	1.389	1.215	1.442	1.349±0.119	0.02	1.286
755694570	PREDICTED: E3 ubiquitin-protein ligase UHRF1 [Felis catus]	799	89.9	7.31	23.15	16	17	40	1.017	1.045	0.918	0.993±0.067	1.308	1.275	1.267	1.283±0.022	0.002	1.292
755694986	PREDICTED: ATP synthase subunit delta, mitochondrial [Felis catus]	168	17.5	5.25	8.93	2	2	11	1.017	0.998	1.041	1.019±0.022	1.22	1.609	1.265	1.365±0.213	0.049	1.34
755695049	PREDICTED: ubiquitin-conjugating enzyme E2 R1 [Felis catus]	236	26.7	4.56	15.68	2	4	15	0.961	1.023	1.074	1.019±0.057	1.277	1.193	1.233	1.234±0.042	0.006	1.211
755700670	PREDICTED: uridine phosphorylase 1 [Felis catus]	316	34.6	6.74	41.46	11	11	41	1.042	1.004	0.999	1.015±0.024	0.818	0.834	0.798	0.817±0.018	0	0.805
755702960	PREDICTED: actin-binding protein anillin isoform X2 [Felis catus]	1125	123.8	7.84	26.67	24	24	77	1.031	0.999	1.01	1.013±0.016	1.238	1.183	1.253	1.225±0.037	0.001	1.209
755706137	PREDICTED: ATP synthase subunit epsilon, mitochondrial [Felis catus]	51	5.8	9.92	43.14	3	3	16	0.973	1.022	0.953	0.983±0.036	1.174	1.359	1.369	1.301±0.110	0.009	1.324
755708761	PREDICTED: ribosome-binding protein 1 [Felis catus]	982	109.1	5.58	35.23	35	35	145	0.986	0.982	1.005	0.991±0.012	1.189	1.171	1.231	1.197±0.031	0	1.208
755711489	PREDICTED: trans-Golgi network integral membrane protein 2-like isoform X2 [Felis catus]	462	49	5.11	43.07	12	12	44	0.95	0.999	1.05	1.000±0.050	1.186	1.219	1.245	1.217±0.030	0.003	1.217
755712095	PREDICTED: cytochrome P450 1B1 [Felis catus]	484	53.8	6.21	21.28	10	10	21	1.084	1.017	0.938	1.013±0.073	1.311	1.276	1.171	1.253±0.073	0.016	1.237
755727473	PREDICTED: serpin B9 [Felis catus]	375	42.5	5.49	33.07	14	14	57	1.051	1.057	1.012	1.040±0.024	0.809	0.858	0.849	0.839±0.026	0.001	0.806
755743958	PREDICTED: disks large-associated protein 5 [Felis catus]	844	95.6	8.94	18.01	12	14	31	0.949	1.014	0.972	0.978±0.033	1.244	1.132	1.172	1.183±0.057	0.006	1.209
755756453	PREDICTED: delta(24)-sterol reductase [Felis catus]	516	59.8	8.06	6.78	4	4	14	0.91	0.987	0.938	0.945±0.039	1.264	1.308	1.387	1.320±0.062	0.001	1.396
755756958	PREDICTED: serine--tRNA ligase, cytoplasmic [Felis catus]	513	58.5	6.43	30.6	15	15	84	0.993	0.988	0.982	0.988±0.006	0.817	0.811	0.808	0.812±0.005	0	0.822
755758505	PREDICTED: MKI67 FHA domain-interacting nucleolar phosphoprotein [Felis catus]	296	34.2	10.13	18.58	6	6	15	0.997	0.924	0.791	0.904±0.104	1.191	1.073	1.239	1.168±0.085	0.028	1.292
755763729	PREDICTED: CD166 antigen isoform X2 [Felis catus]	570	63.4	7.88	26.14	14	14	57	0.966	1.032	0.96	0.986±0.040	0.8	0.717	0.75	0.756±0.042	0.002	0.766
755765559	PREDICTED: ras-related protein Rap-2b [Felis catus]	183	20.5	4.81	39.89	7	7	31	0.974	1.042	0.948	0.988±0.049	0.867	0.787	0.767	0.807±0.053	0.012	0.817
755775794	PREDICTED: receptor expression-enhancing protein 3 isoform X2 [Felis catus]	217	24.6	9.32	21.2	5	5	10	0.913	0.89	0.867	0.890±0.023	0.997	1.034	1.199	1.077±0.108	0.042	1.21
755777029	PREDICTED: lymphoid-specific helicase [Felis catus]	837	97.1	7.91	13.14	12	12	31	0.951	0.941	1.041	0.978±0.055	1.123	1.215	1.243	1.194±0.063	0.011	1.221
755785705	PREDICTED: 40S ribosomal protein S6 [Felis catus]	315	35.5	10.92	30.79	12	12	96	0.937	0.987	0.829	0.918±0.081	1.267	1.301	1.373	1.314±0.054	0.002	1.432
755787967	PREDICTED: myosin phosphatase Rho-interacting protein [Felis catus]	2197	247	5.45	5.92	10	11	23	0.946	1.026	1.039	1.004±0.050	1.411	1.229	1.292	1.311±0.092	0.007	1.306
755789838	PREDICTED: synaptic vesicle membrane protein VAT-1 homolog [Felis catus]	400	42.5	6.44	27.25	9	9	28	1.015	1.03	1.012	1.019±0.010	0.827	0.818	0.804	0.816±0.012	0	0.801
755791847	PREDICTED: importin subunit alpha-1 [Felis catus]	529	57.9	5.27	24.39	12	12	78	1.011	1.017	1.068	1.032±0.031	1.399	1.491	1.448	1.446±0.046	0	1.401
755793896	PREDICTED: 60S ribosomal protein L28 [Felis catus]	137	15.8	12.06	44.53	8	8	49	0.955	0.978	0.872	0.935±0.056	1.025	1.188	1.154	1.122±0.086	0.034	1.2
755795054	PREDICTED: Friend virus susceptibility protein 1-like isoform X2 [Felis catus]	291	32.9	6.7	9.62	3	3	7	1.008	1.016	0.926	0.983±0.050	1.334	1.158	1.177	1.223±0.097	0.019	1.244
755806931	PREDICTED: centromere protein F [Felis catus]	3111	356	5.11	4.56	12	14	16	0.94	0.965	1.113	1.006±0.094	1.309	1.451	1.253	1.338±0.102	0.014	1.33
755807297	PREDICTED: laminin subunit gamma-1, partial [Felis catus]	1568	173.4	5.15	17.28	21	21	50	0.942	1.079	0.986	1.002±0.070	1.323	1.387	1.27	1.327±0.059	0.004	1.324
755808358	PREDICTED: uridine-cytidine kinase 2 [Felis catus]	267	30.7	8.16	13.48	3	3	4	0.985	0.951	0.926	0.954±0.030	1.606	1.3	1.355	1.420±0.163	0.008	1.489
755808816	PREDICTED: LOW QUALITY PROTEIN: platelet endothelial aggregation receptor 1 [Felis catus]	967	102.3	7.31	14.79	9	9	19	0.866	1.01	0.895	0.924±0.076	1.038	1.169	1.119	1.109±0.066	0.034	1.2
755809529	PREDICTED: uncharacterized protein C8orf59 homolog [Felis catus]	100	11.5	10.17	29	2	2	6	1.029	0.968	0.933	0.977±0.049	1.336	1.322	1.242	1.300±0.051	0.001	1.331
755813162	PREDICTED: melanoma-associated antigen D1 isoform X2 [Felis catus]	755	83.7	6.16	20.53	11	13	41	0.972	1.031	0.962	0.988±0.037	1.585	1.789	1.574	1.649±0.121	0.001	1.669
755813350	PREDICTED: melanoma-associated antigen D2 isoform X1 [Felis catus]	586	63	9.51	24.06	17	18	62	0.961	0.955	1.025	0.980±0.039	1.319	1.35	1.487	1.385±0.089	0.002	1.413

## Sheet: Table S2.2
List of differentially expressed proteins in F81 cells at 24 h post CPV infection
Accession	Description	# AAs	MW [kDa]	Calc. pI	ΣCoverage	Σ# Unique Peptides	Σ# Peptides	Σ# PSMs	Mock (Ratio (114:113))				24h (Ratio (116:113))				t-test p-value	Ave fold-change ratio
									Expt 1	Expt 2	Expt 3	Ave ± SD	Expt 1	Expt 2	Expt 3	Ave ± SD		(24h/Mock (114))
57619159	beta-2-microglobulin precursor [Felis catus]	118	13.7	6.52	11.02	2	2	6	0.892	0.926	1.038	0.952±0.076	1.081	1.251	1.275	1.202±0.106	0.029	1.263
94730348	RecName: Full=60S ribosomal protein L17	184	21.4	10.17	51.63	8	9	49	0.899	1.016	0.76	0.892±0.128	1.057	1.19	1.21	1.152±0.083	0.042	1.292
157833510	Chain A, The Refined Three-Dimensional Structure Of Cat Muscle (M1) Pyruvate Kinase, At A Resolution Of 2.6 Angstroms	530	57.9	7.53	68.68	2	40	1132	1.035	1.072	1.046	1.051±0.019	0.875	0.838	0.789	0.834±0.043	0.001	0.794
410947750	PREDICTED: gamma-tubulin complex component 3 [Felis catus]	907	103.5	8.09	11.69	8	8	12	0.987	1.042	1.189	1.073±0.104	0.875	0.874	0.917	0.889±0.025	0.041	0.828
410948190	PREDICTED: probable ATP-dependent RNA helicase DDX46 isoform X2 [Felis catus]	1030	117.2	9.29	17.86	18	18	42	1.061	1.011	0.976	1.016±0.043	0.771	0.788	0.804	0.788±0.017	0.001	0.775
410949511	PREDICTED: endothelial cell-specific molecule 1 [Felis catus]	182	20	7.31	33.52	5	5	14	0.914	1.02	0.978	0.971±0.053	1.175	1.34	1.191	1.235±0.091	0.012	1.273
410949730	PREDICTED: activated RNA polymerase II transcriptional coactivator p15 [Felis catus]	127	14.4	9.6	33.86	5	5	15	1.026	1.195	1.167	1.129±0.091	0.763	0.887	0.814	0.821±0.062	0.008	0.727
410951309	PREDICTED: 60S ribosomal protein L29 [Felis catus]	161	17.6	11.93	30.43	5	5	34	1.079	0.919	0.836	0.945±0.124	1.216	1.291	1.346	1.284±0.065	0.014	1.36
410951652	PREDICTED: actin-related protein 2/3 complex subunit 4 [Felis catus]	168	19.7	8.43	23.21	4	4	28	1.006	1.003	1.02	1.010±0.009	0.851	0.772	0.817	0.813±0.040	0.001	0.806
410953630	PREDICTED: ubiquitin-conjugating enzyme E2 C isoform X1 [Felis catus]	179	19.6	7.37	39.11	6	6	8	1.041	1.075	1.07	1.062±0.018	1.568	1.847	1.622	1.679±0.148	0.002	1.581
410953800	PREDICTED: tumor necrosis factor receptor superfamily member 5 [Felis catus]	279	30.8	6.16	11.47	3	3	5	0.839	0.984	0.89	0.904±0.074	1.101	1.183	1.054	1.113±0.065	0.021	1.23
410953900	PREDICTED: LOW QUALITY PROTEIN: disks large-associated protein 4 [Felis catus]	992	107.8	7.08	6.05	4	4	8	0.968	0.928	1.046	0.981±0.060	1.238	1.18	1.213	1.210±0.029	0.004	1.234
410955758	PREDICTED: apolipoprotein B-100 [Felis catus]	4441	501.5	6.86	2.39	11	12	27	1.03	0.999	0.891	0.973±0.073	0.741	0.675	0.699	0.705±0.033	0.004	0.724
410957458	PREDICTED: deoxycytidine kinase [Felis catus]	269	31.5	5.67	30.11	7	7	25	0.979	1.064	0.985	1.009±0.047	1.364	1.301	1.321	1.329±0.032	0.001	1.316
410957694	PREDICTED: glucosamine-6-phosphate isomerase 2 isoform X1 [Felis catus]	276	31.1	6.9	38.41	5	7	16	1.179	1.019	1.066	1.088±0.082	0.913	0.796	0.897	0.869±0.063	0.022	0.798
410958415	PREDICTED: histone H3.1-like [Felis catus]	140	15.7	10.43	48.57	3	11	233	0.925	1.041	0.867	0.944±0.089	1.562	1.509	1.498	1.523±0.034	0	1.613
410959034	PREDICTED: serine/arginine-rich splicing factor 3 [Felis catus]	164	19.3	11.65	27.44	4	5	21	1.007	1.015	1.08	1.034±0.040	0.756	0.798	0.843	0.799±0.044	0.002	0.773
410961197	PREDICTED: probable ribosome biogenesis protein RLP24 [Felis catus]	163	19.6	10.05	11.66	2	2	9	1.073	1.044	0.836	0.984±0.129	1.41	1.218	1.242	1.290±0.105	0.033	1.311
410961730	PREDICTED: DNA-(apurinic or apyrimidinic site) lyase [Felis catus]	318	35.5	7.91	24.21	6	6	21	1.063	1.019	1.032	1.038±0.023	0.918	0.796	0.877	0.864±0.062	0.01	0.832
410966619	PREDICTED: serine/arginine-rich splicing factor 4 [Felis catus]	499	57.1	11.53	13.43	4	7	40	1.062	1.041	1.208	1.104±0.091	0.801	0.838	0.962	0.867±0.084	0.03	0.786
410967122	PREDICTED: 40S ribosomal protein S8 [Felis catus]	208	24.2	10.32	46.15	9	9	73	1.025	1.043	0.809	0.959±0.130	1.216	1.331	1.274	1.274±0.058	0.019	1.328
410967440	PREDICTED: protein wntless homolog [Felis catus]	541	62.2	7.14	11.46	9	9	24	1.042	0.984	0.933	0.986±0.055	1.088	1.263	1.254	1.202±0.099	0.03	1.218
410967814	PREDICTED: spindle assembly abnormal protein 6 homolog [Felis catus]	657	74.3	7.33	9.89	6	6	9	1.075	1.07	1.047	1.064±0.015	1.282	1.493	1.249	1.341±0.132	0.023	1.261
410968499	PREDICTED: translin isoform X1 [Felis catus]	228	26.1	6.44	22.81	6	6	16	1.016	0.957	0.978	0.984±0.030	0.839	0.764	0.83	0.811±0.041	0.004	0.824
410970518	PREDICTED: follistatin-related protein 1 isoform X2 [Felis catus]	307	34.7	5.4	14.33	5	5	11	0.999	0.966	0.965	0.977±0.019	1.408	1.236	1.175	1.273±0.121	0.014	1.303
410971917	PREDICTED: 6-pyruvoyl tetrahydrobiopterin synthase [Felis catus]	147	16.6	7.11	20.41	3	3	4	1.049	1.291	1.067	1.136±0.135	0.84	0.974	0.788	0.867±0.096	0.048	0.764
410973663	PREDICTED: prothrombin [Felis catus]	622	70.3	6.21	6.11	4	4	10	0.958	1.109	1.183	1.083±0.115	1.279	1.411	1.483	1.391±0.103	0.026	1.284
410973949	PREDICTED: FACT complex subunit SSRP1 isoform X2 [Felis catus]	709	81	6.87	24.96	16	17	54	0.982	0.903	0.993	0.959±0.049	0.699	0.787	0.826	0.771±0.065	0.016	0.803
410974296	PREDICTED: 4F2 cell-surface antigen heavy chain [Felis catus]	528	58	5.47	22.73	9	10	38	0.985	0.946	0.994	0.975±0.026	0.821	0.784	0.749	0.785±0.036	0.002	0.805
410977419	PREDICTED: thymidylate synthase [Felis catus]	316	35.8	6.99	31.01	9	9	31	1.039	1.029	0.919	0.996±0.067	1.399	1.28	1.288	1.322±0.067	0.004	1.328
410977958	PREDICTED: cyclin-dependent kinases regulatory subunit 2 [Felis catus]	79	9.9	8.46	40.51	3	4	20	1.014	0.964	1.035	1.004±0.036	1.126	1.37	1.383	1.293±0.145	0.029	1.287
410978440	PREDICTED: dnaJ homolog subfamily A member 1 [Felis catus]	397	44.8	7.08	36.78	11	13	54	1.028	1.037	0.948	1.004±0.049	1.26	1.274	1.31	1.281±0.026	0.001	1.276
410979074	PREDICTED: 60S ribosomal protein L35 [Felis catus]	123	14.6	11.05	44.72	6	8	26	0.912	1.015	0.714	0.880±0.153	1.097	1.324	1.351	1.257±0.140	0.034	1.428
410981039	PREDICTED: DNA topoisomerase 2-alpha [Felis catus]	1534	174.3	8.68	22.36	23	34	77	0.903	0.94	0.941	0.928±0.022	1.049	1.152	1.149	1.117±0.059	0.006	1.203
410981542	PREDICTED: beta-2-glycoprotein 1 [Felis catus]	345	38.1	7.97	12.46	5	5	22	0.894	1.009	1.02	0.974±0.070	1.827	1.915	1.442	1.728±0.252	0.007	1.774
410984614	PREDICTED: probable 18S rRNA (guanine-N(7))-methyltransferase isoform X1 [Felis catus]	281	31.6	8.78	11.74	3	3	8	0.86	1.103	0.971	0.978±0.122	1.366	1.306	1.553	1.408±0.129	0.014	1.44
410985371	PREDICTED: NADH dehydrogenase [ubiquinone] 1 beta subcomplex subunit 10 [Felis catus]	176	21	8.29	19.89	4	4	13	1.006	0.963	0.885	0.951±0.061	1.15	1.173	1.171	1.165±0.013	0.004	1.224
586973234	PREDICTED: high mobility group protein B1 [Felis catus]	215	24.9	5.74	46.05	13	15	73	0.991	0.975	1.021	0.996±0.023	0.722	0.772	0.861	0.785±0.070	0.008	0.788
586975096	PREDICTED: 40S ribosomal protein S23 [Felis catus]	215	23.7	11.17	22.79	7	7	37	0.949	1.002	0.896	0.949±0.053	1.044	1.154	1.283	1.160±0.120	0.049	1.223
586976074	PREDICTED: NADH dehydrogenase [ubiquinone] iron-sulfur protein 6, mitochondrial [Felis catus]	110	12.3	8.78	24.55	2	2	6	1.022	1.005	0.91	0.979±0.060	1.196	1.232	1.122	1.183±0.056	0.013	1.209
586977236	PREDICTED: solute carrier family 35 member E1 [Felis catus]	266	30.1	9.39	9.77	3	3	5	0.891	0.888	0.969	0.916±0.046	1.083	1.263	1.127	1.158±0.094	0.016	1.264
586977487	PREDICTED: SURP and G-patch domain-containing protein 1 isoform X2 [Felis catus]	632	71.4	7.94	13.13	6	6	8	0.977	1.001	1.056	1.011±0.041	1.332	1.107	1.304	1.248±0.123	0.034	1.234
586979084	PREDICTED: asparagine synthetase [glutamine-hydrolyzing] isoform X1 [Felis catus]	561	64.4	6.83	27.81	16	16	74	1.041	1.013	0.986	1.013±0.028	0.876	0.74	0.787	0.801±0.069	0.008	0.79
586987608	PREDICTED: protein LTV1 homolog [Felis catus]	474	54.4	4.87	4.85	3	3	6	1.145	0.941	0.958	1.015±0.113	1.238	1.3	1.183	1.240±0.059	0.037	1.222
586989016	PREDICTED: deoxyuridine 5'-triphosphate nucleotidohydrolase, mitochondrial isoform X3 [Felis catus]	166	17.8	7.96	69.28	10	10	60	0.991	0.999	1.014	1.001±0.012	1.107	1.332	1.257	1.232±0.115	0.026	1.23
586992259	PREDICTED: sodium-coupled neutral amino acid transporter 2 isoform X1 [Felis catus]	506	56.1	7.31	7.31	2	2	10	1.044	0.943	0.977	0.988±0.051	0.804	0.74	0.687	0.744±0.059	0.006	0.753
586992323	PREDICTED: probable ATP-dependent RNA helicase DDX23 [Felis catus]	820	95.5	9.55	23.29	20	20	45	1.038	1.055	0.971	1.021±0.044	0.79	0.745	0.721	0.752±0.035	0.001	0.736
586995041	PREDICTED: thyroid hormone receptor-associated protein 3 [Felis catus]	958	108.8	10.17	21.4	19	19	64	0.937	0.999	1.009	0.982±0.039	0.695	0.816	0.772	0.761±0.061	0.006	0.775
586997720	PREDICTED: nucleolar protein 58 isoform X1 [Felis catus]	541	60.8	8.6	27.36	13	13	51	0.947	0.962	0.841	0.917±0.066	0.687	0.749	0.794	0.743±0.054	0.024	0.811
586997895	PREDICTED: fibronectin isoform X5 [Felis catus]	2356	258.8	5.69	16.85	32	32	64	1.004	0.962	1.001	0.989±0.023	1.22	1.243	1.158	1.207±0.044	0.002	1.22
586998638	PREDICTED: splicing factor U2AF 35 kDa subunit [Felis catus]	167	19.7	9.06	18.56	2	3	8	1.376	1.213	0.986	1.192±0.196	0.649	0.724	0.599	0.657±0.063	0.011	0.552
587000438	PREDICTED: 60S ribosomal protein L15 [Felis catus]	204	24.1	11.62	47.55	11	11	39	0.978	0.935	0.819	0.911±0.082	1.033	1.292	1.212	1.179±0.133	0.041	1.295
587001854	PREDICTED: DNA polymerase delta subunit 3 [Felis catus]	461	51	9.16	13.88	7	7	15	0.991	0.966	1.079	1.012±0.059	0.814	0.779	0.932	0.842±0.080	0.042	0.832
587006281	PREDICTED: 60S ribosomal protein L6 [Felis catus]	288	32.6	10.61	40.97	15	15	54	0.965	0.987	0.837	0.930±0.081	1.09	1.434	1.259	1.261±0.172	0.039	1.356
587006380	PREDICTED: citron Rho-interacting kinase [Felis catus]	2053	234.7	6.61	14.71	30	31	58	0.987	0.937	0.984	0.969±0.028	1.17	1.142	1.191	1.168±0.025	0.001	1.205
587014498	PREDICTED: splicing factor U2AF 26 kDa subunit isoform X2 [Felis catus]	194	22.6	6.71	9.79	2	3	10	1.017	1.122	0.919	1.019±0.102	0.577	0.69	0.721	0.663±0.076	0.008	0.65
587015538	PREDICTED: cytochrome c oxidase subunit 4 isoform 1, mitochondrial [Felis catus]	169	19.6	9.17	42.01	8	8	42	0.967	0.962	0.973	0.967±0.006	1.238	1.104	1.183	1.175±0.067	0.006	1.215
587016341	PREDICTED: phosphoserine phosphatase isoform X4 [Felis catus]	225	25	5.49	28.89	6	6	32	1.073	0.917	0.983	0.991±0.078	0.817	0.787	0.816	0.807±0.017	0.016	0.814
587021099	PREDICTED: histone lysine demethylase PHF8 isoform X2 [Felis catus]	923	102.8	7.05	2.38	2	2	4	0.927	0.926	0.966	0.940±0.023	1.017	1.126	1.25	1.131±0.117	0.049	1.204
587021106	PREDICTED: guanine nucleotide-binding protein-like 3-like protein isoform X1 [Felis catus]	575	64.8	8.41	34.43	18	21	54	0.984	0.988	0.991	0.988±0.004	1.373	1.26	1.433	1.355±0.088	0.002	1.372
587021629	PREDICTED: interleukin-13 receptor subunit alpha-2 [Felis catus]	386	45.1	4.91	15.54	6	6	13	1.006	1.005	1.013	1.008±0.004	1.322	1.401	1.244	1.322±0.079	0.002	1.312
755691295	PREDICTED: transcription factor BTF3 [Felis catus]	206	22.2	9.38	34.47	7	8	24	1.132	1.011	1.004	1.049±0.072	1.29	1.299	1.23	1.273±0.038	0.009	1.214
755691573	PREDICTED: AP-3 complex subunit beta-1 isoform X1 [Felis catus]	1091	121	6.09	20.81	18	24	73	1.04	1.042	1.063	1.048±0.013	0.856	0.866	0.894	0.872±0.020	0	0.832
755694570	PREDICTED: E3 ubiquitin-protein ligase UHRF1 [Felis catus]	799	89.9	7.31	23.15	16	17	40	1.017	1.045	0.918	0.993±0.067	1.387	1.481	1.298	1.389±0.092	0.004	1.398
755694986	PREDICTED: ATP synthase subunit delta, mitochondrial [Felis catus]	168	17.5	5.25	8.93	2	2	11	1.017	0.998	1.041	1.019±0.022	1.296	1.552	1.344	1.397±0.136	0.009	1.372
755702960	PREDICTED: actin-binding protein anillin isoform X2 [Felis catus]	1125	123.8	7.84	26.67	24	24	77	1.031	0.999	1.01	1.013±0.016	1.324	1.296	1.305	1.308±0.014	0	1.291
755707175	PREDICTED: targeting protein for Xklp2 isoform X2 [Felis catus]	741	85.5	9.33	15.92	11	11	21	1.026	0.919	0.964	0.970±0.054	1.288	1.214	1.221	1.241±0.041	0.002	1.28
755707623	PREDICTED: RNA-binding protein 39 isoform X2 [Felis catus]	524	58.6	10.13	10.11	6	6	21	0.921	1.012	1.009	0.981±0.052	0.661	0.802	0.856	0.773±0.101	0.034	0.788
755710228	PREDICTED: eukaryotic translation initiation factor 5B [Felis catus]	1121	127.1	7.11	22.84	25	25	87	1.004	0.988	1.03	1.007±0.021	0.689	0.679	0.686	0.685±0.005	0	0.68
755722878	PREDICTED: anthrax toxin receptor 2 [Felis catus]	488	53.5	8.22	12.09	8	8	13	0.921	0.989	0.965	0.958±0.034	1.096	1.266	1.127	1.163±0.091	0.022	1.214
755726908	PREDICTED: protein DEK isoform X1 [Felis catus]	377	42.9	7.99	23.08	9	9	33	1.055	1.007	1.076	1.046±0.035	0.667	0.744	0.709	0.707±0.039	0	0.676
755727473	PREDICTED: serpin B9 [Felis catus]	375	42.5	5.49	33.07	14	14	57	1.051	1.057	1.012	1.040±0.024	0.881	0.829	0.826	0.845±0.031	0.001	0.813
755728326	PREDICTED: male-enhanced antigen 1 isoform X3 [Felis catus]	175	18.9	4.13	12	2	2	7	1.074	1.189	1.073	1.112±0.067	1.274	1.467	1.301	1.347±0.105	0.03	1.212
755730033	PREDICTED: glutathione S-transferase A4 [Felis catus]	222	25.7	7.27	21.62	7	7	29	0.975	1.027	1.001	1.001±0.026	0.86	0.831	0.805	0.832±0.028	0.002	0.831
755743939	PREDICTED: nidogen-2 [Felis catus]	1489	162.9	5.88	2.89	4	4	5	0.911	0.935	0.943	0.930±0.017	1.215	1.212	1.084	1.170±0.075	0.006	1.259
755750971	PREDICTED: cleavage and polyadenylation specificity factor subunit 6 [Felis catus]	649	70.1	9.63	14.95	9	9	41	1.053	1.033	1.013	1.033±0.020	0.8	0.795	0.758	0.784±0.023	0	0.759
755756074	PREDICTED: zinc finger Ran-binding domain-containing protein 2 isoform X2 [Felis catus]	320	36.3	9.76	19.38	6	6	16	1.032	1.018	1.067	1.039±0.025	0.734	0.839	0.859	0.811±0.067	0.005	0.78
755756453	PREDICTED: delta(24)-sterol reductase [Felis catus]	516	59.8	8.06	6.78	4	4	14	0.91	0.987	0.938	0.945±0.039	1.194	1.189	1.317	1.233±0.073	0.004	1.305
755756958	PREDICTED: serine--tRNA ligase, cytoplasmic [Felis catus]	513	58.5	6.43	30.6	15	15	84	0.993	0.988	0.982	0.988±0.006	0.831	0.832	0.796	0.820±0.021	0	0.83
755758505	PREDICTED: MKI67 FHA domain-interacting nucleolar phosphoprotein [Felis catus]	296	34.2	10.13	18.58	6	6	15	0.997	0.924	0.791	0.904±0.104	1.103	1.123	1.182	1.136±0.041	0.023	1.257
755776160	PREDICTED: kinesin-like protein KIF11 [Felis catus]	1056	118.9	5.5	18.28	19	20	46	1.002	0.972	0.982	0.985±0.015	1.237	1.248	1.184	1.223±0.034	0	1.241
755776326	PREDICTED: cytosolic purine 5'-nucleotidase isoform X3 [Felis catus]	537	62	6	7.26	4	4	11	0.99	1.18	1.115	1.095±0.097	0.863	0.934	0.912	0.903±0.036	0.032	0.825
755785705	PREDICTED: 40S ribosomal protein S6 [Felis catus]	315	35.5	10.92	30.79	12	12	96	0.937	0.987	0.829	0.918±0.081	1.123	1.116	1.288	1.176±0.097	0.024	1.281
755791847	PREDICTED: importin subunit alpha-1 [Felis catus]	529	57.9	5.27	24.39	12	12	78	1.011	1.017	1.068	1.032±0.031	1.447	1.415	1.349	1.404±0.050	0	1.36
755792701	PREDICTED: thymidine kinase, cytosolic isoform X2 [Felis catus]	201	22	8.44	18.41	4	4	11	1.011	1.07	0.984	1.022±0.044	1.105	1.347	1.306	1.253±0.130	0.043	1.226
755793842	PREDICTED: splicing factor U2AF 65 kDa subunit isoform X2 [Felis catus]	471	53.1	9.09	19.53	9	9	28	1.026	1.057	1.02	1.034±0.020	0.633	0.724	0.599	0.652±0.065	0.001	0.63
755794569	PREDICTED: U1 small nuclear ribonucleoprotein 70 kDa isoform X2 [Felis catus]	429	50.5	9.89	25.17	12	12	54	0.928	1.003	1.015	0.982±0.047	0.605	0.563	0.618	0.595±0.029	0	0.606
755795054	PREDICTED: Friend virus susceptibility protein 1-like isoform X2 [Felis catus]	291	32.9	6.7	9.62	3	3	7	1.008	1.016	0.926	0.983±0.050	1.306	1.105	1.23	1.214±0.101	0.024	1.234
755797412	PREDICTED: LOW QUALITY PROTEIN: glucose-6-phosphate isomerase [Felis catus]	558	62.8	7.93	32.44	20	20	120	0.99	0.946	0.996	0.977±0.027	0.779	0.794	0.861	0.811±0.044	0.005	0.83
755801829	PREDICTED: tyrosine-protein kinase BAZ1B [Felis catus]	1453	167.3	8.5	11.91	14	15	20	0.848	0.868	0.796	0.837±0.037	1.017	0.944	1.079	1.013±0.068	0.017	1.21
755804351	PREDICTED: RNA-binding protein with serine-rich domain 1 isoform X1 [Felis catus]	305	34.2	11.84	24.59	6	6	16	1.051	1.052	1.125	1.076±0.042	0.607	0.667	0.814	0.696±0.107	0.005	0.647
755805164	PREDICTED: putative RNA-binding protein Luc7-like 1 [Felis catus]	472	54.6	9.86	19.28	5	9	33	1.057	1.008	1.223	1.096±0.113	0.854	0.796	0.861	0.837±0.036	0.019	0.764
755806931	PREDICTED: centromere protein F [Felis catus]	3111	356	5.11	4.56	12	14	16	0.94	0.965	1.113	1.006±0.094	1.232	1.485	1.273	1.330±0.136	0.027	1.322
755807297	PREDICTED: laminin subunit gamma-1, partial [Felis catus]	1568	173.4	5.15	17.28	21	21	50	0.942	1.079	0.986	1.002±0.070	1.321	1.41	1.261	1.331±0.075	0.005	1.328
755808358	PREDICTED: uridine-cytidine kinase 2 [Felis catus]	267	30.7	8.16	13.48	3	3	4	0.985	0.951	0.926	0.954±0.030	1.276	1.228	1.274	1.259±0.027	0	1.32
755808816	PREDICTED: LOW QUALITY PROTEIN: platelet endothelial aggregation receptor 1 [Felis catus]	967	102.3	7.31	14.79	9	9	19	0.866	1.01	0.895	0.924±0.076	1.053	1.163	1.135	1.117±0.057	0.025	1.209
755809529	PREDICTED: uncharacterized protein C8orf59 homolog [Felis catus]	100	11.5	10.17	29	2	2	6	1.029	0.968	0.933	0.977±0.049	1.235	1.481	1.14	1.285±0.176	0.043	1.316
755809882	PREDICTED: extracellular sulfatase Sulf-1 isoform X2 [Felis catus]	865	100	9.06	2.43	2	2	4	0.898	1.1	0.882	0.960±0.122	1.362	1.205	1.134	1.234±0.117	0.048	1.285
755813162	PREDICTED: melanoma-associated antigen D1 isoform X2 [Felis catus]	755	83.7	6.16	20.53	11	13	41	0.972	1.031	0.962	0.988±0.037	1.485	1.587	1.468	1.513±0.064	0	1.531
755813350	PREDICTED: melanoma-associated antigen D2 isoform X1 [Felis catus]	586	63	9.51	24.06	17	18	62	0.961	0.955	1.025	0.980±0.039	1.414	1.381	1.516	1.437±0.070	0.001	1.466
755821373	PREDICTED: H/ACA ribonucleoprotein complex subunit 4 [Felis catus]	623	69.1	9.51	9.63	5	5	19	0.856	0.889	0.878	0.874±0.017	0.627	0.697	0.8	0.708±0.087	0.031	0.81
755822393	PREDICTED: histone H4-like, partial [Felis catus]	92	10.3	11.19	67.39	9	9	556	1.06	1.034	0.851	0.982±0.114	1.139	1.233	1.171	1.181±0.048	0.049	1.203

## Sheet: Table S2.3
List of differentially expressed proteins in F81 cells at 36 h post CPV infection
Accession	Description	# AAs	MW [kDa]	Calc. pI	ΣCoverage	Σ# Unique Peptides	Σ# Peptides	Σ# PSMs	Mock (Ratio (114:113))				36h (Ratio (117:113))				t-test p-value	Ave fold-change ratio
									Expt 1	Expt 2	Expt 3	Ave ± SD	Expt 1	Expt 2	Expt 3	Ave ± SD		(36h/Mock (114))
950115	ribosomal protein S4, partial [Felis catus]	262	29.4	10.15	59.92	19	19	149	0.965	1.027	0.9	0.964±0.064	1.227	1.269	1.375	1.290±0.076	0.005	1.339
66774163	RecName: Full=60S ribosomal protein L24; AltName: Full=Ribosomal protein L30	157	17.8	11.25	35.67	7	7	33	1.052	0.971	0.894	0.972±0.079	1.771	1.957	2.181	1.970±0.205	0.001	2.026
94730348	RecName: Full=60S ribosomal protein L17	184	21.4	10.17	51.63	8	9	49	0.899	1.016	0.76	0.892±0.128	1.365	1.361	1.478	1.401±0.066	0.004	1.572
115607130	BCL2L1, partial [Felis catus]	233	26.1	5	9.87	2	2	7	1.051	1.073	1.086	1.070±0.018	0.893	0.978	0.737	0.869±0.122	0.048	0.812
410947680	PREDICTED: arginine and glutamate-rich protein 1 [Felis catus]	273	33.2	10.35	11.36	4	5	7	1.108	1.006	1.153	1.089±0.075	1.39	1.341	1.279	1.337±0.056	0.01	1.227
410949519	PREDICTED: NADH dehydrogenase [ubiquinone] iron-sulfur protein 4, mitochondrial [Felis catus]	175	19.7	10.18	12	2	2	12	1.073	1.038	1.07	1.060±0.019	1.523	1.361	1.224	1.369±0.150	0.024	1.291
410949562	PREDICTED: 60S ribosomal protein L37 [Felis catus]	97	11.1	11.74	46.39	8	8	20	1.049	1.057	0.819	0.975±0.135	1.276	1.533	1.349	1.386±0.132	0.02	1.422
410950540	PREDICTED: ATPase ASNA1 [Felis catus]	348	38.8	4.91	12.93	5	5	15	1.14	1.066	1.001	1.069±0.070	0.927	0.796	0.949	0.891±0.083	0.046	0.833
410950594	PREDICTED: very-long-chain enoyl-CoA reductase isoform X2 [Felis catus]	308	36	9.45	14.94	5	5	23	0.895	0.738	0.905	0.846±0.094	0.971	1.111	1.184	1.089±0.108	0.043	1.287
410950858	PREDICTED: 60S ribosomal protein L18a [Felis catus]	176	20.8	10.81	38.07	8	8	48	0.928	0.946	0.92	0.931±0.013	1.536	1.818	1.457	1.604±0.190	0.004	1.722
410951309	PREDICTED: 60S ribosomal protein L29 [Felis catus]	161	17.6	11.93	30.43	5	5	34	1.079	0.919	0.836	0.945±0.124	1.732	1.539	1.533	1.601±0.113	0.002	1.695
410951363	PREDICTED: signal peptidase complex subunit 1 [Felis catus]	162	17.8	9.14	10.49	2	2	8	0.9	0.886	0.937	0.908±0.026	1.048	1.022	1.21	1.093±0.102	0.038	1.205
410951744	PREDICTED: 60S ribosomal protein L32 [Felis catus]	135	15.8	11.33	44.44	7	7	76	1.014	0.995	0.85	0.953±0.090	1.261	1.145	1.318	1.241±0.088	0.017	1.303
410953630	PREDICTED: ubiquitin-conjugating enzyme E2 C isoform X1 [Felis catus]	179	19.6	7.37	39.11	6	6	8	1.041	1.075	1.07	1.062±0.018	1.195	1.417	1.285	1.299±0.112	0.022	1.223
410955758	PREDICTED: apolipoprotein B-100 [Felis catus]	4441	501.5	6.86	2.39	11	12	27	1.03	0.999	0.891	0.973±0.073	0.752	0.751	0.739	0.747±0.007	0.006	0.768
410957049	PREDICTED: 60S ribosomal protein L34 [Felis catus]	117	13.3	11.47	41.88	6	6	31	0.925	0.932	0.785	0.881±0.083	2.273	2.789	2.712	2.591±0.278	0.001	2.942
410958280	PREDICTED: histone H2B type 1-K [Felis catus]	126	13.9	10.32	74.6	2	14	693	0.979	1.011	0.835	0.942±0.094	1.19	1.222	1.095	1.169±0.066	0.026	1.241
410958415	PREDICTED: histone H3.1-like [Felis catus]	140	15.7	10.43	48.57	3	11	233	0.925	1.041	0.867	0.944±0.089	1.672	1.575	1.494	1.580±0.089	0.001	1.673
410960960	PREDICTED: acidic leucine-rich nuclear phosphoprotein 32 family member A isoform X2 [Felis catus]	249	28.6	4.08	37.35	6	13	83	1.025	1.016	1.13	1.057±0.063	0.956	0.834	0.795	0.862±0.084	0.032	0.815
410962198	PREDICTED: 60S ribosomal protein L36a-like [Felis catus]	106	12.4	10.58	33.02	6	6	24	0.917	1.015	0.882	0.938±0.069	1.723	2.067	1.713	1.834±0.202	0.002	1.956
410965441	PREDICTED: transmembrane protein 263 [Felis catus]	115	11.6	9.32	84.35	7	7	32	0.99	1.12	1.14	1.083±0.081	0.828	0.828	0.921	0.859±0.054	0.016	0.793
410967016	PREDICTED: probable rRNA-processing protein EBP2 [Felis catus]	305	34.7	10.14	21.31	9	9	21	1.035	0.952	0.873	0.953±0.081	1.182	1.137	1.294	1.204±0.081	0.019	1.263
410967122	PREDICTED: 40S ribosomal protein S8 [Felis catus]	208	24.2	10.32	46.15	9	9	73	1.025	1.043	0.809	0.959±0.130	1.451	1.301	1.619	1.457±0.159	0.014	1.519
410967521	PREDICTED: cystathionine gamma-lyase [Felis catus]	405	44.5	6.89	31.36	11	11	19	1.101	0.988	1.083	1.057±0.061	0.943	0.832	0.855	0.877±0.059	0.021	0.829
410968258	PREDICTED: alpha-endosulfine isoform X1 [Felis catus]	121	13.4	7.24	47.93	5	6	21	0.98	1.061	1.099	1.047±0.061	0.817	0.897	0.844	0.853±0.041	0.01	0.815
410968302	PREDICTED: ceramide synthase 2 [Felis catus]	380	44.8	8.85	10.53	4	4	8	0.888	0.916	0.949	0.918±0.031	1.169	1.095	1.111	1.125±0.039	0.002	1.226
410971917	PREDICTED: 6-pyruvoyl tetrahydrobiopterin synthase [Felis catus]	147	16.6	7.11	20.41	3	3	4	1.049	1.291	1.067	1.136±0.135	0.846	0.727	0.701	0.758±0.077	0.014	0.667
410972063	PREDICTED: histone H2AX [Felis catus]	143	15.1	10.74	23.78	4	6	333	0.903	0.947	1.105	0.985±0.106	1.384	1.371	1.517	1.424±0.081	0.005	1.446
410975434	PREDICTED: 40S ribosomal protein S24 isoform X4 [Felis catus]	130	15.1	10.89	36.15	6	6	25	1.128	1.005	0.861	0.998±0.134	1.743	1.327	1.714	1.595±0.232	0.018	1.598
410975996	PREDICTED: alpha-centractin [Felis catus]	376	42.6	6.64	26.33	3	10	60	1.238	1.1	1.141	1.160±0.071	1.058	0.924	0.902	0.961±0.084	0.036	0.829
410978993	PREDICTED: NADH dehydrogenase [ubiquinone] 1 alpha subcomplex subunit 8 [Felis catus]	206	23.6	9.28	35.44	7	7	17	0.956	1.058	0.937	0.984±0.065	1.165	1.278	1.098	1.180±0.091	0.038	1.2
410979074	PREDICTED: 60S ribosomal protein L35 [Felis catus]	123	14.6	11.05	44.72	6	8	26	0.912	1.015	0.714	0.880±0.153	2.274	2.134	2.345	2.251±0.107	0	2.557
410979437	PREDICTED: 60S ribosomal protein L7a [Felis catus]	266	30	10.61	38.35	13	13	70	0.954	1.018	0.856	0.943±0.082	2.178	2.367	2.373	2.306±0.111	0	2.446
410980209	PREDICTED: 14-3-3 protein epsilon isoform X1 [Felis catus]	255	29.2	4.74	67.06	16	18	413	1.076	1.079	1.085	1.080±0.005	0.956	0.882	0.858	0.899±0.051	0.004	0.832
410981039	PREDICTED: DNA topoisomerase 2-alpha [Felis catus]	1534	174.3	8.68	22.36	23	34	77	0.903	0.94	0.941	0.928±0.022	1.085	1.154	1.137	1.125±0.036	0.001	1.213
410981103	PREDICTED: eukaryotic translation initiation factor 1 [Felis catus]	113	12.7	7.44	49.56	6	6	21	1.029	0.931	1.121	1.027±0.095	0.817	0.741	0.66	0.739±0.079	0.016	0.72
410981542	PREDICTED: beta-2-glycoprotein 1 [Felis catus]	345	38.1	7.97	12.46	5	5	22	0.894	1.009	1.02	0.974±0.070	1.41	1.193	1.195	1.266±0.125	0.024	1.299
410982422	PREDICTED: 40S ribosomal protein S11 [Felis catus]	158	18.4	10.3	55.7	10	10	66	0.928	1.006	0.826	0.920±0.090	1.281	1.464	1.528	1.424±0.128	0.005	1.548
410982472	PREDICTED: 60S ribosomal protein L18 [Felis catus]	188	21.6	11.69	37.77	7	7	29	0.874	0.949	0.897	0.907±0.038	1.432	1.694	1.683	1.603±0.148	0.001	1.768
410983054	PREDICTED: 40S ribosomal protein S16 [Felis catus]	146	16.4	10.21	69.86	14	14	52	1.007	0.962	0.891	0.953±0.058	1.308	1.286	1.439	1.344±0.083	0.003	1.41
410987297	PREDICTED: 60S ribosomal protein L7 [Felis catus]	248	29.2	10.73	31.85	13	13	38	0.918	1.029	0.904	0.950±0.068	1.78	1.973	2.178	1.977±0.199	0.001	2.08
586975096	PREDICTED: 40S ribosomal protein S23 [Felis catus]	215	23.7	11.17	22.79	7	7	37	0.949	1.002	0.896	0.949±0.053	1.215	1.212	1.413	1.280±0.115	0.011	1.349
586985076	PREDICTED: cell growth-regulating nucleolar protein [Felis catus]	384	43.1	9.61	15.89	5	6	20	0.886	0.908	0.941	0.912±0.028	1.543	1.491	1.384	1.473±0.081	0	1.615
586986119	PREDICTED: U6 snRNA-associated Sm-like protein LSm2 [Felis catus]	95	10.8	6.52	26.32	4	4	12	1.062	1.115	1.012	1.063±0.052	0.862	0.867	0.814	0.848±0.029	0.003	0.797
586988825	PREDICTED: 60S ribosomal protein L4 [Felis catus]	446	50	10.92	47.53	24	24	120	0.967	1.001	0.829	0.932±0.091	1.591	1.703	1.861	1.718±0.136	0.001	1.843
586992259	PREDICTED: sodium-coupled neutral amino acid transporter 2 isoform X1 [Felis catus]	506	56.1	7.31	7.31	2	2	10	1.044	0.943	0.977	0.988±0.051	0.784	0.869	0.795	0.816±0.046	0.013	0.826
586994491	PREDICTED: heterochromatin protein 1-binding protein 3 isoform X1 [Felis catus]	553	61.2	9.67	15.01	9	9	20	0.902	0.988	0.721	0.870±0.136	1.14	1.448	1.592	1.393±0.231	0.028	1.601
586998750	PREDICTED: ribosomal RNA processing protein 1 homolog B [Felis catus]	763	84.5	9.92	13.37	10	10	16	0.854	0.945	0.915	0.905±0.046	1.079	1.18	1.116	1.125±0.051	0.005	1.244
586998890	PREDICTED: superoxide dismutase [Cu-Zn] [Felis catus]	153	15.8	6.79	47.71	6	6	53	1.042	0.992	1.085	1.040±0.047	0.885	0.906	0.739	0.843±0.091	0.029	0.811
587000438	PREDICTED: 60S ribosomal protein L15 [Felis catus]	204	24.1	11.62	47.55	11	11	39	0.978	0.935	0.819	0.911±0.082	1.513	1.684	2.115	1.771±0.310	0.01	1.944
587000597	PREDICTED: 60S ribosomal protein L14 [Felis catus]	296	32.1	10.9	20.95	7	7	31	0.849	0.915	0.883	0.882±0.033	1.938	1.966	2.442	2.115±0.283	0.002	2.397
587003270	PREDICTED: syntaxin-5 [Felis catus]	355	39.6	9.47	8.45	3	3	7	0.957	1.026	1.01	0.998±0.036	1.379	1.245	1.229	1.284±0.082	0.005	1.287
587003747	PREDICTED: carnitine O-palmitoyltransferase 1, liver isoform [Felis catus]	773	88.1	8.7	19.79	15	15	39	0.936	0.967	0.984	0.962±0.024	1.089	1.224	1.226	1.180±0.079	0.01	1.226
587006281	PREDICTED: 60S ribosomal protein L6 [Felis catus]	288	32.6	10.61	40.97	15	15	54	0.965	0.987	0.837	0.930±0.081	2.631	3.173	3.208	3.004±0.324	0	3.231
587010053	PREDICTED: 60S ribosomal protein L26 [Felis catus]	145	17.2	10.55	38.62	7	7	48	0.993	1.04	0.886	0.973±0.079	1.497	2.144	1.752	1.798±0.326	0.013	1.848
587011197	PREDICTED: nucleoside diphosphate kinase A [Felis catus]	152	17.1	6.01	73.68	7	11	142	1.081	1.054	1.053	1.063±0.016	0.884	0.867	0.757	0.836±0.069	0.005	0.787
587011741	PREDICTED: 60S ribosomal protein L27 [Felis catus]	136	15.8	10.56	51.47	7	7	54	0.969	1.099	0.881	0.983±0.110	1.618	1.978	1.98	1.859±0.208	0.003	1.891
587013116	PREDICTED: 40S ribosomal protein S9 [Felis catus]	194	22.6	10.65	40.72	12	13	57	0.979	0.992	0.734	0.902±0.145	1.391	1.858	1.716	1.655±0.239	0.01	1.835
587013892	PREDICTED: urokinase plasminogen activator surface receptor isoform X2 [Felis catus]	334	36.2	7.64	8.68	2	2	15	1.048	1.04	1.121	1.070±0.045	1.651	1.835	1.559	1.682±0.141	0.002	1.572
587015538	PREDICTED: cytochrome c oxidase subunit 4 isoform 1, mitochondrial [Felis catus]	169	19.6	9.17	42.01	8	8	42	0.967	0.962	0.973	0.967±0.006	1.226	1.13	1.225	1.194±0.055	0.002	1.234
587016341	PREDICTED: phosphoserine phosphatase isoform X4 [Felis catus]	225	25	5.49	28.89	6	6	32	1.073	0.917	0.983	0.991±0.078	0.797	0.765	0.825	0.796±0.030	0.016	0.803
587020308	PREDICTED: 60S ribosomal protein L8 [Felis catus]	257	28	11.03	40.47	10	11	49	1.06	0.965	0.841	0.955±0.110	1.748	1.653	1.966	1.789±0.160	0.002	1.873
587022130	PREDICTED: 60S ribosomal protein L10 isoform X1 [Felis catus]	214	24.6	10.08	48.6	13	13	65	0.883	1.023	0.872	0.926±0.084	1.237	1.275	1.43	1.314±0.102	0.007	1.419
755690800	PREDICTED: kinesin-like protein KIF2A isoform X2 [Felis catus]	660	74.9	6.4	11.36	3	7	13	0.917	0.811	0.735	0.821±0.091	0.928	1.056	1.048	1.011±0.072	0.047	1.231
755691323	PREDICTED: microtubule-associated protein 1B [Felis catus]	2471	270.9	4.78	25.94	53	53	208	0.986	1.007	1.078	1.024±0.048	0.879	0.823	0.831	0.844±0.030	0.005	0.825
755703404	PREDICTED: RNA-binding protein 28 [Felis catus]	746	84.1	9.41	10.59	8	9	11	0.856	1.011	0.813	0.893±0.104	1.245	1.339	1.265	1.283±0.050	0.004	1.436
755706428	PREDICTED: DNA topoisomerase 1 [Felis catus]	781	92.6	9.38	19.46	17	17	43	0.855	0.977	0.859	0.897±0.069	1.014	1.102	1.231	1.116±0.109	0.043	1.244
755722878	PREDICTED: anthrax toxin receptor 2 [Felis catus]	488	53.5	8.22	12.09	8	8	13	0.921	0.989	0.965	0.958±0.034	1.096	1.324	1.209	1.210±0.114	0.022	1.262
755741402	PREDICTED: lysophospholipid acyltransferase LPCAT4 isoform X2 [Felis catus]	512	56.2	8.98	8.79	4	4	5	0.824	0.903	0.917	0.881±0.050	1.046	1.166	1.148	1.120±0.065	0.007	1.271
755746627	PREDICTED: probable 28S rRNA (cytosine(4447)-C(5))-methyltransferase [Felis catus]	823	90.6	8.78	26.97	20	20	62	0.861	0.94	0.835	0.879±0.055	1.056	1.119	1.267	1.147±0.108	0.019	1.306
755750396	PREDICTED: LOW QUALITY PROTEIN: heme oxygenase 1 [Felis catus]	288	32.8	8.25	22.22	6	6	16	0.946	0.978	0.946	0.957±0.018	1.113	1.173	1.25	1.179±0.069	0.006	1.232
755758505	PREDICTED: MKI67 FHA domain-interacting nucleolar phosphoprotein [Felis catus]	296	34.2	10.13	18.58	6	6	15	0.997	0.924	0.791	0.904±0.104	1.117	1.109	1.259	1.162±0.084	0.029	1.285
755761981	PREDICTED: 39S ribosomal protein L39, mitochondrial [Felis catus]	336	38.5	8.15	11.01	4	4	7	0.897	0.891	0.931	0.906±0.022	1.172	1.012	1.139	1.108±0.084	0.016	1.222
755764091	PREDICTED: PEST proteolytic signal-containing nuclear protein [Felis catus]	161	17	8.31	46.58	8	8	29	1.045	1.029	1.154	1.076±0.068	0.984	0.881	0.82	0.895±0.083	0.043	0.832
755764568	PREDICTED: 60S ribosomal protein L21 [Felis catus]	160	18.6	10.49	38.13	8	8	39	1.001	1.01	0.735	0.915±0.156	1.344	1.418	1.525	1.429±0.091	0.008	1.561
755775794	PREDICTED: receptor expression-enhancing protein 3 isoform X2 [Felis catus]	217	24.6	9.32	21.2	5	5	10	0.913	0.89	0.867	0.890±0.023	1.097	1.032	1.074	1.068±0.033	0.002	1.2
755777767	PREDICTED: antigen KI-67 [Felis catus]	2266	250.6	9.83	9.58	14	14	28	0.921	1.031	1.06	1.004±0.073	1.134	1.239	1.273	1.215±0.072	0.024	1.21
755780063	PREDICTED: ATP-dependent RNA helicase DDX54, partial [Felis catus]	851	94.9	10.07	8.46	6	7	10	0.858	0.932	0.968	0.919±0.056	1.262	1.111	1.429	1.267±0.159	0.023	1.379
755781393	PREDICTED: trafficking protein particle complex subunit 8 isoform X2 [Felis catus]	1435	160.8	6.93	2.16	4	4	6	0.891	0.913	0.958	0.921±0.034	1.011	1.174	1.143	1.109±0.087	0.025	1.205
755782544	PREDICTED: centromere protein P [Felis catus]	258	29.6	5.4	10.08	2	2	4	0.981	0.986	1.005	0.991±0.013	1.199	1.156	1.354	1.236±0.104	0.015	1.248
755785705	PREDICTED: 40S ribosomal protein S6 [Felis catus]	315	35.5	10.92	30.79	12	12	96	0.937	0.987	0.829	0.918±0.081	1.513	1.542	1.764	1.606±0.137	0.002	1.75
755786039	PREDICTED: acidic leucine-rich nuclear phosphoprotein 32 family member B [Felis catus]	427	46.8	4.31	20.14	4	11	73	1.052	1.021	1.112	1.062±0.046	0.941	0.888	0.822	0.884±0.060	0.015	0.832
755788003	PREDICTED: centromere protein V [Felis catus]	218	24.2	7.62	19.72	4	4	9	0.812	0.889	0.885	0.862±0.043	0.975	1.059	1.133	1.056±0.079	0.02	1.225
755790907	PREDICTED: nucleoside diphosphate kinase B [Felis catus]	152	17.3	7.97	55.26	5	9	113	1.06	1.078	1.048	1.062±0.015	0.827	0.857	0.803	0.829±0.027	0	0.781
755792427	PREDICTED: histone H3.3 [Felis catus]	136	15.3	11.27	49.26	3	11	241	0.984	1.016	0.987	0.996±0.018	1.591	1.414	1.625	1.543±0.113	0.001	1.55
755793896	PREDICTED: 60S ribosomal protein L28 [Felis catus]	137	15.8	12.06	44.53	8	8	49	0.955	0.978	0.872	0.935±0.056	1.964	2.166	2.19	2.107±0.124	0	2.253
755794700	PREDICTED: 60S ribosomal protein L13a [Felis catus]	203	23.4	11.02	53.2	15	15	55	1.057	1.005	0.867	0.976±0.098	1.714	1.428	1.677	1.606±0.156	0.004	1.645
755800283	PREDICTED: paraplegin isoform X3 [Felis catus]	643	72.1	10.49	7.31	4	5	26	1.039	1.016	0.858	0.971±0.099	1.622	1.808	1.756	1.729±0.096	0.001	1.78
755800846	PREDICTED: LOW QUALITY PROTEIN: transmembrane protein 120A [Felis catus]	343	40.6	9.31	9.33	3	3	5	0.907	0.883	0.851	0.880±0.028	0.985	1.105	1.222	1.104±0.119	0.034	1.254
755801829	PREDICTED: tyrosine-protein kinase BAZ1B [Felis catus]	1453	167.3	8.5	11.91	14	15	20	0.848	0.868	0.796	0.837±0.037	1.189	1.136	1.302	1.209±0.085	0.002	1.444
755804512	PREDICTED: 40S ribosomal protein S2 [Felis catus]	272	29.8	10.13	66.54	20	20	143	0.987	1.016	0.838	0.947±0.096	1.141	1.115	1.2	1.152±0.044	0.028	1.216
755805308	PREDICTED: lamin-B receptor [Felis catus]	616	69.5	9.52	13.31	9	9	23	0.897	1.01	0.919	0.942±0.060	1.04	1.242	1.16	1.147±0.102	0.039	1.218
755805417	PREDICTED: protein ELYS [Felis catus]	2321	254.7	7.39	4.09	8	8	14	0.838	0.9	0.969	0.902±0.066	0.984	1.169	1.131	1.095±0.098	0.047	1.213
755813350	PREDICTED: melanoma-associated antigen D2 isoform X1 [Felis catus]	586	63	9.51	24.06	17	18	62	0.961	0.955	1.025	0.980±0.039	1.171	1.171	1.222	1.188±0.029	0.002	1.212
755822393	PREDICTED: histone H4-like, partial [Felis catus]	92	10.3	11.19	67.39	9	9	556	1.06	1.034	0.851	0.982±0.114	1.38	1.365	1.316	1.354±0.033	0.006	1.379

## Sheet: Table S2.4
List of differentially expressed proteins in F81 cells at 48 h post CPV infection
Accession	Description	# AAs	MW [kDa]	Calc. pI	ΣCoverage	Σ# Unique Peptides	Σ# Peptides	Σ# PSMs	Mock (Ratio (114:113))				48h (Ratio (118:113))				t-test p-value	Ave fold-change ratio
									Expt 1	Expt 2	Expt 3	Ave ± SD	Expt 1	Expt 2	Expt 3	Ave ± SD		(48h/Mock (114))
57619159	beta-2-microglobulin precursor [Felis catus]	118	13.7	6.52	11.02	2	2	6	0.892	0.926	1.038	0.952±0.076	1.112	1.235	1.273	1.207±0.084	0.018	1.268
62287199	RecName: Full=40S ribosomal protein S7	194	22.1	10.1	36.6	7	7	61	0.942	0.974	1.077	0.998±0.071	0.8	0.777	0.894	0.824±0.062	0.033	0.826
75046029	RecName: Full=Malate dehydrogenase, cytoplasmic; AltName: Full=Cytosolic malate dehydrogenase	334	36.4	6.99	47.31	19	19	102	1.018	1.03	1.034	1.027±0.008	0.827	0.895	0.811	0.844±0.045	0.002	0.822
94734603	RecName: Full=Ferritin light chain; Short=Ferritin L subunit	175	20.1	5.78	20.57	3	3	8	0.935	0.83	0.836	0.867±0.059	1.129	1.025	0.974	1.043±0.079	0.037	1.203
157833510	Chain A, The Refined Three-Dimensional Structure Of Cat Muscle (M1) Pyruvate Kinase, At A Resolution Of 2.6 Angstroms	530	57.9	7.53	68.68	2	40	1132	1.035	1.072	1.046	1.051±0.019	0.883	0.793	0.752	0.809±0.067	0.004	0.77
160333845	prohibitin [Felis catus]	272	29.8	5.76	40.81	11	11	94	1.029	1.029	1.029	1.029±0.000	1.31	1.278	1.19	1.259±0.062	0.003	1.224
274323119	testin [Felis catus]	421	47.8	7.85	45.13	19	19	75	0.971	1.06	0.996	1.009±0.046	0.799	0.828	0.79	0.806±0.020	0.002	0.798
291191114	Chain H, Crystal Structure Determination Of Cat (Felis Silvestris Catus) Hemoglobin At 2.9 Angstrom Resolution	145	15.9	7.24	22.07	2	3	8	0.99	0.964	1.091	1.015±0.067	1.825	1.338	1.882	1.682±0.299	0.02	1.657
410948583	PREDICTED: probable glutathione peroxidase 8 isoform X2 [Felis catus]	209	24	9.32	19.14	4	4	23	0.9	1.024	1.006	0.977±0.067	1.14	1.161	1.225	1.175±0.044	0.013	1.203
410949304	PREDICTED: ubiquitin-like domain-containing CTD phosphatase 1 [Felis catus]	318	36.8	6.46	12.26	5	5	14	1.023	0.954	0.907	0.961±0.058	0.761	0.816	0.736	0.771±0.041	0.01	0.802
410949562	PREDICTED: 60S ribosomal protein L37 [Felis catus]	97	11.1	11.74	46.39	8	8	20	1.049	1.057	0.819	0.975±0.135	0.778	0.703	0.744	0.742±0.038	0.045	0.761
410949809	PREDICTED: lysophosphatidylcholine acyltransferase 1 [Felis catus]	488	54.7	5.63	3.69	2	2	5	0.791	0.982	0.948	0.907±0.102	1.055	1.125	1.107	1.096±0.036	0.039	1.208
410950540	PREDICTED: ATPase ASNA1 [Felis catus]	348	38.8	4.91	12.93	5	5	15	1.14	1.066	1.001	1.069±0.070	0.94	0.835	0.891	0.889±0.053	0.023	0.831
410950594	PREDICTED: very-long-chain enoyl-CoA reductase isoform X2 [Felis catus]	308	36	9.45	14.94	5	5	23	0.895	0.738	0.905	0.846±0.094	0.992	1.014	1.103	1.036±0.059	0.041	1.225
410951171	PREDICTED: transforming protein RhoA [Felis catus]	193	21.8	6.1	39.38	2	8	84	1.005	0.974	1.064	1.014±0.046	0.805	0.813	0.793	0.804±0.010	0.001	0.792
410951363	PREDICTED: signal peptidase complex subunit 1 [Felis catus]	162	17.8	9.14	10.49	2	2	8	0.9	0.886	0.937	0.908±0.026	1.085	1.104	1.164	1.118±0.041	0.002	1.231
410951652	PREDICTED: actin-related protein 2/3 complex subunit 4 [Felis catus]	168	19.7	8.43	23.21	4	4	28	1.006	1.003	1.02	1.010±0.009	0.664	0.758	0.665	0.696±0.054	0.001	0.689
410952654	PREDICTED: septin-7 isoform X1 [Felis catus]	437	50.6	8.63	32.27	12	14	62	1.048	1.001	1.031	1.027±0.024	0.767	0.881	0.865	0.838±0.062	0.008	0.816
410953630	PREDICTED: ubiquitin-conjugating enzyme E2 C isoform X1 [Felis catus]	179	19.6	7.37	39.11	6	6	8	1.041	1.075	1.07	1.062±0.018	1.262	1.499	1.283	1.348±0.131	0.02	1.269
410953962	PREDICTED: acetyl-coenzyme A synthetase, cytoplasmic isoform X2 [Felis catus]	705	79.3	6.34	17.16	14	14	39	1.027	0.972	0.959	0.986±0.036	0.772	0.821	0.85	0.814±0.039	0.005	0.826
410953982	PREDICTED: adenosylhomocysteinase isoform X1 [Felis catus]	432	47.7	6.47	45.37	23	25	129	1.003	1.022	0.968	0.998±0.027	0.763	0.871	0.808	0.814±0.054	0.006	0.816
410954729	PREDICTED: calmodulin [Felis catus]	149	16.8	4.22	41.61	5	5	98	1.104	1.041	1.204	1.116±0.082	0.87	0.856	0.883	0.870±0.014	0.007	0.779
410954871	PREDICTED: T-complex protein 1 subunit delta [Felis catus]	539	58	7.83	49.35	26	27	188	1.064	1.039	0.982	1.028±0.042	0.818	0.876	0.872	0.855±0.032	0.005	0.832
410955758	PREDICTED: apolipoprotein B-100 [Felis catus]	4441	501.5	6.86	2.39	11	12	27	1.03	0.999	0.891	0.973±0.073	0.568	0.507	0.567	0.547±0.035	0.001	0.562
410957049	PREDICTED: 60S ribosomal protein L34 [Felis catus]	117	13.3	11.47	41.88	6	6	31	0.925	0.932	0.785	0.881±0.083	1.047	1.089	1.145	1.094±0.049	0.019	1.242
410957155	PREDICTED: alcohol dehydrogenase class-3 [Felis catus]	374	39.6	7.28	16.58	8	8	36	1.034	1.042	0.965	1.014±0.042	0.765	0.817	0.759	0.780±0.032	0.002	0.77
410957694	PREDICTED: glucosamine-6-phosphate isomerase 2 isoform X1 [Felis catus]	276	31.1	6.9	38.41	5	7	16	1.179	1.019	1.066	1.088±0.082	0.858	0.898	0.839	0.865±0.030	0.012	0.795
410958280	PREDICTED: histone H2B type 1-K [Felis catus]	126	13.9	10.32	74.6	2	14	693	0.979	1.011	0.835	0.942±0.094	0.49	0.603	0.607	0.567±0.066	0.005	0.602
410958914	PREDICTED: WD repeat-containing protein 46 [Felis catus]	612	68.7	9.85	5.72	3	3	6	0.992	0.878	1.012	0.961±0.072	1.08	1.173	1.229	1.161±0.075	0.029	1.208
410958980	PREDICTED: U1 small nuclear ribonucleoprotein C [Felis catus]	159	17.4	9.67	24.53	3	3	11	0.973	0.973	1.064	1.003±0.053	0.663	0.693	0.891	0.749±0.124	0.031	0.747
410959034	PREDICTED: serine/arginine-rich splicing factor 3 [Felis catus]	164	19.3	11.65	27.44	4	5	21	1.007	1.015	1.08	1.034±0.040	0.738	0.808	0.857	0.801±0.060	0.005	0.775
410959036	PREDICTED: peptidyl-prolyl cis-trans isomerase-like 1 [Felis catus]	166	18.2	7.99	40.36	6	6	23	1.101	1.047	0.985	1.044±0.058	0.859	0.888	0.861	0.869±0.016	0.007	0.832
410960700	PREDICTED: selenoprotein S [Felis catus]	188	21.1	9.95	18.09	3	3	6	0.908	0.989	0.995	0.964±0.049	1.289	1.124	1.183	1.199±0.084	0.014	1.243
410960830	PREDICTED: cytochrome c oxidase subunit 5A, mitochondrial [Felis catus]	152	16.6	6.77	25	4	5	21	0.938	1.075	1.073	1.029±0.079	1.453	1.296	1.173	1.307±0.140	0.04	1.271
410961730	PREDICTED: DNA-(apurinic or apyrimidinic site) lyase [Felis catus]	318	35.5	7.91	24.21	6	6	21	1.063	1.019	1.032	1.038±0.023	0.72	0.743	0.779	0.747±0.030	0	0.72
410962214	PREDICTED: ADP-ribosylation factor 6 [Felis catus]	175	20.1	8.95	41.71	6	7	45	0.965	0.998	1.055	1.006±0.046	0.796	0.765	0.92	0.827±0.082	0.03	0.822
410962263	PREDICTED: LOW QUALITY PROTEIN: fermitin family homolog 2 [Felis catus]	687	78.6	6.6	31.44	24	24	91	0.959	0.985	0.951	0.965±0.018	0.74	0.819	0.808	0.789±0.043	0.003	0.818
410962435	PREDICTED: C-1-tetrahydrofolate synthase, cytoplasmic isoform X1 [Felis catus]	935	101.2	7.31	42.67	41	42	241	1.025	1.005	0.992	1.007±0.017	0.772	0.851	0.836	0.820±0.042	0.002	0.814
410962973	PREDICTED: heat shock protein HSP 90-alpha [Felis catus]	733	84.7	5.01	46.52	25	43	803	1.081	1.041	1.003	1.042±0.039	0.822	0.866	0.89	0.859±0.034	0.004	0.825
410963980	PREDICTED: L-lactate dehydrogenase B chain [Felis catus]	334	36.6	6.44	45.51	16	18	224	1.038	1.014	0.988	1.013±0.025	0.891	0.812	0.756	0.820±0.068	0.01	0.809
410964080	PREDICTED: importin-8 [Felis catus]	1037	119.7	5.11	2.51	3	3	8	1.012	1.134	1.033	1.060±0.065	0.815	0.96	0.83	0.868±0.080	0.032	0.819
410964382	PREDICTED: ceramide synthase 5 [Felis catus]	392	45.7	8.19	11.73	3	5	17	0.966	1.017	0.927	0.970±0.045	1.216	1.229	1.139	1.195±0.049	0.004	1.232
410964793	PREDICTED: citrate synthase, mitochondrial [Felis catus]	466	51.8	8.25	25.97	12	12	93	1.023	1.026	1.01	1.020±0.009	0.809	0.86	0.853	0.841±0.028	0	0.824
410965066	PREDICTED: ras-related protein Rap-1b [Felis catus]	184	20.9	5.78	41.3	4	8	50	0.983	0.965	1.073	1.007±0.058	0.773	0.684	0.781	0.746±0.054	0.005	0.741
410965589	PREDICTED: adenylosuccinate lyase isoform X1 [Felis catus]	490	55.5	7.03	19.59	8	9	18	0.971	1.02	0.989	0.993±0.025	0.887	0.703	0.799	0.796±0.092	0.023	0.802
410966008	PREDICTED: 6-phosphogluconate dehydrogenase, decarboxylating [Felis catus]	483	53.2	7.11	41.82	22	22	101	1.003	1.018	0.998	1.006±0.010	0.749	0.778	0.708	0.745±0.035	0	0.74
410966448	PREDICTED: nuclear migration protein nudC [Felis catus]	332	38.3	5.52	53.92	19	20	121	1.018	1.03	1.059	1.036±0.021	0.852	0.886	0.846	0.861±0.022	0.001	0.832
410966802	PREDICTED: nucleolar GTP-binding protein 2 [Felis catus]	726	82.8	9.29	12.53	9	9	13	0.971	1.018	0.954	0.981±0.033	1.216	1.241	1.121	1.193±0.063	0.007	1.216
410968388	PREDICTED: protein S100-A10 [Felis catus]	97	11.2	7.39	45.36	5	5	49	1.2	1.017	1.107	1.108±0.092	0.935	0.843	0.981	0.920±0.070	0.047	0.83
410968499	PREDICTED: translin isoform X1 [Felis catus]	228	26.1	6.44	22.81	6	6	16	1.016	0.957	0.978	0.984±0.030	0.707	0.735	0.753	0.732±0.023	0	0.744
410968534	PREDICTED: metalloreductase STEAP3 [Felis catus]	488	54.3	9	13.11	5	5	7	0.898	1.036	0.97	0.968±0.069	1.357	1.393	1.167	1.306±0.121	0.014	1.349
410969636	PREDICTED: nucleolin [Felis catus]	715	77.3	4.67	41.96	42	43	352	1.039	1.016	1.165	1.073±0.080	0.882	0.843	0.879	0.868±0.022	0.013	0.809
410971622	PREDICTED: ectonucleoside triphosphate diphosphohydrolase 3 [Felis catus]	529	58.8	7.21	7.94	4	4	5	0.988	0.92	1.007	0.972±0.046	1.112	1.15	1.342	1.201±0.123	0.039	1.236
410971905	PREDICTED: mitochondrial import inner membrane translocase subunit Tim8 B [Felis catus]	98	11	7.27	26.53	3	3	8	0.954	1.015	1.07	1.013±0.058	1.135	1.35	1.24	1.242±0.108	0.032	1.226
410971917	PREDICTED: 6-pyruvoyl tetrahydrobiopterin synthase [Felis catus]	147	16.6	7.11	20.41	3	3	4	1.049	1.291	1.067	1.136±0.135	0.674	0.743	0.673	0.697±0.040	0.006	0.613
410972559	PREDICTED: coiled-coil domain-containing protein 90B, mitochondrial isoform X1 [Felis catus]	254	29.3	8.24	28.35	7	9	19	0.942	0.905	0.969	0.939±0.032	1.171	1.148	1.235	1.185±0.045	0.002	1.262
410973259	PREDICTED: small acidic protein [Felis catus]	182	20.2	4.74	20.88	5	5	33	1.001	0.985	1.072	1.019±0.046	0.805	0.796	0.809	0.803±0.007	0.001	0.788
410973663	PREDICTED: prothrombin [Felis catus]	622	70.3	6.21	6.11	4	4	10	0.958	1.109	1.183	1.083±0.115	2.659	2.021	2.427	2.369±0.323	0.003	2.187
410974246	PREDICTED: elongation factor 1-gamma [Felis catus]	437	50	6.74	37.99	21	21	168	1.06	1	1.018	1.026±0.031	0.808	0.899	0.85	0.852±0.046	0.005	0.831
410974522	PREDICTED: cofilin-1 isoform X1 [Felis catus]	166	18.5	8	91.57	21	24	770	1.031	1.024	1.071	1.042±0.025	0.891	0.799	0.846	0.845±0.046	0.003	0.811
410975299	PREDICTED: inorganic pyrophosphatase [Felis catus]	287	32.6	5.69	54.7	16	17	91	1.061	1.083	1.037	1.060±0.023	0.875	0.886	0.786	0.849±0.055	0.004	0.801
410975685	PREDICTED: E3 ubiquitin-protein ligase MARCH5 [Felis catus]	278	31.2	8.7	8.63	2	2	4	1.073	0.891	1.004	0.989±0.092	1.28	1.117	1.222	1.206±0.083	0.038	1.219
410975996	PREDICTED: alpha-centractin [Felis catus]	376	42.6	6.64	26.33	3	10	60	1.238	1.1	1.141	1.160±0.071	1.014	0.857	0.958	0.943±0.080	0.024	0.813
410976601	PREDICTED: vacuolar protein sorting-associated protein 29 isoform X2 [Felis catus]	182	20.5	6.79	36.81	7	7	31	1.034	0.998	0.914	0.982±0.062	0.777	0.882	0.783	0.814±0.059	0.027	0.829
410976730	PREDICTED: 60S acidic ribosomal protein P0 [Felis catus]	317	34.3	5.97	44.16	12	12	95	1.112	1.046	1.009	1.056±0.052	0.879	0.848	0.843	0.857±0.020	0.003	0.811
410977391	PREDICTED: myosin regulatory light polypeptide 9 isoform X2 [Felis catus]	172	19.9	4.81	59.88	4	10	160	1.02	1.062	1.03	1.037±0.022	1.339	1.235	1.177	1.250±0.082	0.012	1.205
410977425	PREDICTED: ubiquitin carboxyl-terminal hydrolase 14 [Felis catus]	494	56	5.35	27.53	14	14	48	1.073	1.022	1.023	1.039±0.029	0.808	0.908	0.805	0.840±0.059	0.006	0.809
410978440	PREDICTED: dnaJ homolog subfamily A member 1 [Felis catus]	397	44.8	7.08	36.78	11	13	54	1.028	1.037	0.948	1.004±0.049	1.199	1.316	1.289	1.268±0.061	0.004	1.263
410978975	PREDICTED: LOW QUALITY PROTEIN: gelsolin [Felis catus]	782	85.8	6.37	20.97	16	16	47	0.993	1.043	1.008	1.015±0.026	1.492	1.613	1.304	1.470±0.156	0.008	1.448
410979244	PREDICTED: spectrin alpha chain, non-erythrocytic 1 isoform X5 [Felis catus]	2452	281.9	5.33	49.63	2	120	402	1.019	0.968	1.096	1.028±0.064	0.638	0.698	0.825	0.720±0.095	0.01	0.701
410979276	PREDICTED: serine/threonine-protein phosphatase 2A activator isoform X2 [Felis catus]	323	36.8	6.29	25.39	9	9	34	1.015	1.025	1.016	1.019±0.006	0.763	0.879	0.764	0.802±0.067	0.005	0.787
410979437	PREDICTED: 60S ribosomal protein L7a [Felis catus]	266	30	10.61	38.35	13	13	70	0.954	1.018	0.856	0.943±0.082	1.046	1.159	1.235	1.147±0.095	0.048	1.216
410980325	PREDICTED: 60S ribosomal protein L23a [Felis catus]	156	17.7	10.45	49.36	12	12	101	0.915	1.022	0.923	0.953±0.060	0.732	0.76	0.846	0.779±0.059	0.023	0.817
410981039	PREDICTED: DNA topoisomerase 2-alpha [Felis catus]	1534	174.3	8.68	22.36	23	34	77	0.903	0.94	0.941	0.928±0.022	1.087	1.177	1.168	1.144±0.050	0.002	1.233
410981427	PREDICTED: ADP-ribosylation factor 2 [Felis catus]	181	20.7	6.58	50.28	5	9	68	1.024	0.966	1.098	1.029±0.066	0.771	0.786	0.882	0.813±0.060	0.014	0.79
410981542	PREDICTED: beta-2-glycoprotein 1 [Felis catus]	345	38.1	7.97	12.46	5	5	22	0.894	1.009	1.02	0.974±0.070	2.326	2.294	1.917	2.179±0.227	0.001	2.236
410981940	PREDICTED: rho GDP-dissociation inhibitor 1 [Felis catus]	204	23.3	5.2	46.08	10	11	108	1.055	1.044	1.032	1.044±0.012	0.832	0.9	0.852	0.861±0.035	0.001	0.825
410982472	PREDICTED: 60S ribosomal protein L18 [Felis catus]	188	21.6	11.69	37.77	7	7	29	0.874	0.949	0.897	0.907±0.038	1.065	1.18	1.264	1.170±0.100	0.013	1.29
410982656	PREDICTED: SUMO-activating enzyme subunit 1 [Felis catus]	346	38.2	5.36	28.9	11	11	43	1.144	1.043	0.981	1.056±0.082	0.793	0.789	0.832	0.805±0.024	0.007	0.762
410983859	PREDICTED: 26S proteasome non-ATPase regulatory subunit 7 [Felis catus]	324	37	6.77	26.23	8	8	29	1.064	0.999	1.027	1.030±0.033	0.871	0.875	0.802	0.849±0.041	0.004	0.825
410984121	PREDICTED: diphosphomevalonate decarboxylase [Felis catus]	398	43.4	7.47	28.39	10	10	27	1.045	1.059	0.922	1.009±0.075	0.779	0.775	0.768	0.774±0.006	0.006	0.767
410984379	PREDICTED: actin-related protein 2/3 complex subunit 1A [Felis catus]	370	41.5	8.18	21.08	9	9	30	1.067	0.995	1.001	1.021±0.040	0.781	0.844	0.825	0.817±0.032	0.002	0.8
410984381	PREDICTED: actin-related protein 2/3 complex subunit 1B [Felis catus]	372	41	8.35	37.63	11	12	44	1.092	1.014	0.951	1.019±0.071	0.772	0.857	0.82	0.816±0.043	0.013	0.801
410984614	PREDICTED: probable 18S rRNA (guanine-N(7))-methyltransferase isoform X1 [Felis catus]	281	31.6	8.78	11.74	3	3	8	0.86	1.103	0.971	0.978±0.122	1.65	1.234	1.401	1.428±0.209	0.032	1.46
410985371	PREDICTED: NADH dehydrogenase [ubiquinone] 1 beta subcomplex subunit 10 [Felis catus]	176	21	8.29	19.89	4	4	13	1.006	0.963	0.885	0.951±0.061	1.147	1.317	1.31	1.258±0.096	0.01	1.322
410986567	PREDICTED: 4-trimethylaminobutyraldehyde dehydrogenase [Felis catus]	518	56.2	7.59	23.94	11	11	50	1.052	1.039	0.948	1.013±0.057	0.889	0.84	0.797	0.842±0.046	0.015	0.831
410987020	PREDICTED: tropomyosin alpha-3 chain isoform X11 [Felis catus]	248	29	4.78	51.61	2	18	169	1.012	1.006	1.14	1.053±0.076	0.853	0.931	0.805	0.863±0.064	0.029	0.82
410987046	PREDICTED: interleukin enhancer-binding factor 2 [Felis catus]	390	43	5.26	28.21	10	10	46	0.935	0.992	0.973	0.967±0.029	0.748	0.713	0.738	0.733±0.018	0	0.758
410987141	PREDICTED: trimethylguanosine synthase [Felis catus]	853	96.2	5	3.17	2	3	7	1.104	0.963	0.956	1.008±0.084	1.343	1.19	1.224	1.252±0.080	0.022	1.243
410987517	PREDICTED: cytochrome b-c1 complex subunit 7 [Felis catus]	111	13.6	9.31	35.14	5	5	17	0.923	0.917	1.02	0.953±0.058	1.42	1.087	1.214	1.240±0.168	0.049	1.301
410988214	PREDICTED: eukaryotic translation initiation factor 1A, X-chromosomal [Felis catus]	144	16.5	5.24	41.67	7	8	43	1.015	1.005	1.1	1.040±0.052	0.824	0.824	0.844	0.831±0.012	0.002	0.799
410988278	PREDICTED: eukaryotic translation initiation factor 2 subunit 3 [Felis catus]	472	51	8.4	40.04	16	16	79	1.071	0.954	1.04	1.022±0.061	0.776	0.804	0.843	0.808±0.034	0.006	0.791
410988577	PREDICTED: proteolipid protein 2 [Felis catus]	152	16.7	7.15	18.42	2	2	16	0.908	0.986	0.981	0.958±0.044	1.216	1.16	1.093	1.156±0.062	0.01	1.207
410989175	PREDICTED: long-chain-fatty-acid--CoA ligase 4 isoform X2 [Felis catus]	670	74.4	8.05	16.42	10	12	33	0.997	1.048	0.995	1.013±0.030	0.85	0.841	0.772	0.821±0.043	0.003	0.81
410989633	PREDICTED: filamin-A isoform X2 [Felis catus]	2639	279.8	6.06	59.57	118	134	1361	1.001	0.983	1.053	1.012±0.036	0.83	0.816	0.882	0.843±0.035	0.004	0.832
586973234	PREDICTED: high mobility group protein B1 [Felis catus]	215	24.9	5.74	46.05	13	15	73	0.991	0.975	1.021	0.996±0.023	0.75	0.825	0.827	0.801±0.044	0.002	0.804
586976169	PREDICTED: 40S ribosomal protein S15 [Felis catus]	145	17	10.39	13.79	4	4	18	1.011	0.961	1.031	1.001±0.036	0.667	0.764	0.864	0.765±0.099	0.018	0.764
586977487	PREDICTED: SURP and G-patch domain-containing protein 1 isoform X2 [Felis catus]	632	71.4	7.94	13.13	6	6	8	0.977	1.001	1.056	1.011±0.041	1.446	1.195	1.206	1.282±0.142	0.033	1.268
586977588	PREDICTED: coiled-coil domain-containing protein 12 [Felis catus]	166	19	5.91	16.27	3	3	4	0.98	1.064	1.126	1.057±0.073	0.751	0.842	0.769	0.787±0.048	0.006	0.745
586977743	PREDICTED: E3 ubiquitin-protein ligase ARIH2 isoform X2 [Felis catus]	421	49.5	7.85	10.69	3	3	6	0.921	0.939	0.919	0.926±0.011	1.228	1.037	1.085	1.117±0.099	0.03	1.205
586980037	PREDICTED: SWI/SNF-related matrix-associated actin-dependent regulator of chromatin subfamily D member 3 isoform X3 [Felis catus]	454	52	9.25	13.88	2	6	7	1.083	1.225	1.346	1.218±0.132	1.043	0.934	0.841	0.939±0.101	0.044	0.771
586980477	PREDICTED: exportin-2 [Felis catus]	973	110.5	5.77	27.85	26	26	101	0.986	0.966	1.016	0.989±0.025	0.774	0.814	0.872	0.820±0.049	0.006	0.829
586980615	PREDICTED: 14-3-3 protein beta/alpha [Felis catus]	248	28.2	4.83	45.56	5	12	270	1.048	1.055	1.061	1.055±0.007	0.902	0.872	0.847	0.874±0.028	0	0.828
586982653	PREDICTED: transmembrane protein 214 isoform X1 [Felis catus]	650	73.1	9.07	21.08	14	14	24	0.852	0.951	0.857	0.887±0.056	1.104	1.065	1.097	1.089±0.021	0.004	1.228
586984310	PREDICTED: PDZ and LIM domain protein 5 [Felis catus]	271	29.7	7.49	42.07	9	10	46	0.992	0.988	1.031	1.004±0.024	0.784	0.829	0.871	0.828±0.044	0.004	0.825
586985097	PREDICTED: WD repeat-containing protein 1 [Felis catus]	651	71	6.57	53.92	32	32	230	1.041	1.03	0.988	1.020±0.028	0.8	0.902	0.812	0.838±0.056	0.007	0.822
586985921	PREDICTED: ATPase WRNIP1 [Felis catus]	465	51.6	6.93	7.74	3	3	6	1.048	1.022	0.997	1.022±0.026	1.292	1.156	1.282	1.243±0.076	0.009	1.216
586986119	PREDICTED: U6 snRNA-associated Sm-like protein LSm2 [Felis catus]	95	10.8	6.52	26.32	4	4	12	1.062	1.115	1.012	1.063±0.052	0.814	0.942	0.819	0.858±0.073	0.016	0.807
586986252	PREDICTED: prefoldin subunit 6 [Felis catus]	129	14.6	8.88	44.96	7	7	17	1.099	0.966	1.089	1.051±0.074	0.895	0.791	0.826	0.837±0.053	0.015	0.796
586987313	PREDICTED: LOW QUALITY PROTEIN: gap junction alpha-1 protein [Felis catus]	458	52.2	9.09	11.57	4	4	22	0.961	0.961	0.965	0.962±0.002	0.668	0.79	0.784	0.747±0.069	0.006	0.777
586991840	PREDICTED: alpha-2-macroglobulin [Felis catus]	1475	163.4	6.16	0.88	2	2	5	1.038	0.945	1.167	1.050±0.111	0.315	0.314	0.255	0.295±0.034	0	0.281
586993919	PREDICTED: G2 and S phase-expressed protein 1 isoform X2 [Felis catus]	598	63	9.13	18.9	8	8	12	1.008	1.064	0.959	1.010±0.053	1.218	1.302	1.19	1.237±0.058	0.008	1.224
586994178	PREDICTED: kinesin-like protein KIF1B isoform X3 [Felis catus]	1687	190	6.07	7.53	3	11	17	0.993	1.214	0.988	1.065±0.129	0.853	0.823	0.835	0.837±0.015	0.038	0.786
586994491	PREDICTED: heterochromatin protein 1-binding protein 3 isoform X1 [Felis catus]	553	61.2	9.67	15.01	9	9	20	0.902	0.988	0.721	0.870±0.136	1.056	1.119	1.124	1.100±0.038	0.048	1.264
586994618	PREDICTED: stathmin [Felis catus]	149	17.3	5.97	59.73	12	12	86	1.002	1.019	1.13	1.050±0.070	0.845	0.83	0.86	0.845±0.015	0.007	0.805
586995710	PREDICTED: phosphoglucomutase-1 isoform X2 [Felis catus]	562	61.4	6.57	35.23	20	20	86	1.009	1.022	1.029	1.020±0.010	0.75	0.849	0.827	0.809±0.052	0.002	0.793
586996342	PREDICTED: ras-related protein Rap-1A [Felis catus]	184	21	6.67	32.61	2	6	36	1.079	0.965	1.078	1.041±0.066	0.733	0.822	0.917	0.824±0.092	0.029	0.792
586996378	PREDICTED: monocarboxylate transporter 1 isoform X2 [Felis catus]	411	44.6	8.22	5.84	3	3	13	0.985	1.064	1.117	1.055±0.066	0.824	0.933	0.861	0.873±0.055	0.022	0.827
586997240	PREDICTED: 26S proteasome non-ATPase regulatory subunit 14 [Felis catus]	310	34.6	6.52	20.97	7	7	25	1.174	0.976	0.991	1.047±0.110	0.832	0.85	0.888	0.857±0.029	0.044	0.818
586997833	PREDICTED: isocitrate dehydrogenase [NADP] cytoplasmic [Felis catus]	414	46.7	6.95	38.16	15	16	63	1.07	1.017	1.016	1.034±0.031	0.782	0.928	0.843	0.851±0.073	0.016	0.823
586997895	PREDICTED: fibronectin isoform X5 [Felis catus]	2356	258.8	5.69	16.85	32	32	64	1.004	0.962	1.001	0.989±0.023	1.386	1.12	1.269	1.258±0.133	0.026	1.272
586998750	PREDICTED: ribosomal RNA processing protein 1 homolog B [Felis catus]	763	84.5	9.92	13.37	10	10	16	0.854	0.945	0.915	0.905±0.046	1.193	1.051	1.036	1.093±0.087	0.029	1.209
586998890	PREDICTED: superoxide dismutase [Cu-Zn] [Felis catus]	153	15.8	6.79	47.71	6	6	53	1.042	0.992	1.085	1.040±0.047	0.864	0.839	0.83	0.844±0.018	0.002	0.812
586998964	PREDICTED: ATP synthase-coupling factor 6, mitochondrial [Felis catus]	108	12.6	9.48	32.41	3	3	15	0.888	1.019	1.031	0.979±0.079	1.279	1.145	1.128	1.184±0.083	0.036	1.209
587000597	PREDICTED: 60S ribosomal protein L14 [Felis catus]	296	32.1	10.9	20.95	7	7	31	0.849	0.915	0.883	0.882±0.033	1.276	1.115	1.368	1.253±0.128	0.008	1.42
587002388	PREDICTED: L-lactate dehydrogenase A chain [Felis catus]	332	36.5	8.27	44.58	18	20	297	1.022	1.022	0.981	1.008±0.024	0.687	0.756	0.699	0.714±0.037	0	0.708
587002452	PREDICTED: alpha-parvin, partial [Felis catus]	361	41.1	5.66	32.13	12	12	49	0.983	1.025	1.029	1.012±0.025	0.732	0.804	0.793	0.776±0.039	0.001	0.767
587003270	PREDICTED: syntaxin-5 [Felis catus]	355	39.6	9.47	8.45	3	3	7	0.957	1.026	1.01	0.998±0.036	1.611	1.153	1.577	1.447±0.255	0.039	1.45
587004307	PREDICTED: cyclin-dependent kinase 1 [Felis catus]	297	34.1	8.41	47.47	10	13	62	0.983	1.013	1.004	1.000±0.015	0.739	0.831	0.835	0.802±0.054	0.004	0.802
587005820	PREDICTED: glutaredoxin-3 [Felis catus]	307	34.6	6.02	26.06	10	10	47	1.035	1.064	1.116	1.072±0.041	0.882	0.913	0.849	0.881±0.032	0.003	0.822
587006268	PREDICTED: TRAF-type zinc finger domain-containing protein 1 [Felis catus]	583	65.6	5.54	9.61	4	4	8	0.997	0.967	0.895	0.953±0.052	1.305	1.121	1.104	1.177±0.111	0.035	1.235
587006281	PREDICTED: 60S ribosomal protein L6 [Felis catus]	288	32.6	10.61	40.97	15	15	54	0.965	0.987	0.837	0.930±0.081	1.282	1.174	1.299	1.252±0.068	0.006	1.346
587006361	PREDICTED: phosphatidylethanolamine-binding protein 1 [Felis catus]	230	25.7	8.07	51.3	9	9	107	1.026	1.018	1.04	1.028±0.011	0.796	0.855	0.814	0.822±0.030	0	0.799
587006657	PREDICTED: 14-3-3 protein eta [Felis catus]	292	33.8	5.2	26.03	6	10	173	1.064	0.989	0.951	1.001±0.058	0.782	0.902	0.805	0.830±0.064	0.026	0.829
587008798	PREDICTED: protein NipSnap homolog 3A-like [Felis catus]	246	28.3	9.39	9.35	2	2	3	0.893	0.838	0.97	0.900±0.066	1.129	0.998	1.14	1.089±0.079	0.034	1.21
587009343	PREDICTED: protein SET [Felis catus]	259	30.3	4.2	27.8	8	8	69	1.013	0.981	1.175	1.056±0.104	0.864	0.881	0.892	0.879±0.014	0.043	0.832
587009650	PREDICTED: G-protein-signaling modulator 1 isoform X1 [Felis catus]	649	72.2	6.38	7.09	4	4	8	0.958	0.996	1.041	0.998±0.042	1.198	1.273	1.238	1.236±0.038	0.002	1.238
587014065	PREDICTED: U1 small nuclear ribonucleoprotein A [Felis catus]	282	31.2	9.83	28.37	6	8	33	0.96	0.947	1.07	0.992±0.068	0.878	0.71	0.847	0.812±0.089	0.049	0.818
587016957	PREDICTED: eukaryotic peptide chain release factor GTP-binding subunit ERF3A [Felis catus]	499	55.6	5.55	42.48	6	22	118	1.127	1.043	1.082	1.084±0.042	0.827	0.773	0.97	0.857±0.102	0.023	0.79
587018154	PREDICTED: acyl-CoA-binding domain-containing protein 6 isoform X2 [Felis catus]	249	27.6	5.38	7.23	2	2	4	0.936	0.971	0.958	0.955±0.018	1.095	1.219	1.386	1.233±0.146	0.031	1.291
587019094	PREDICTED: farnesyl pyrophosphate synthase isoform X3 [Felis catus]	353	40.2	6.2	22.95	9	9	45	0.997	0.989	1.027	1.004±0.020	0.762	0.861	0.801	0.808±0.050	0.003	0.805
587019900	PREDICTED: polyadenylate-binding protein 1 [Felis catus]	740	81.1	9.83	23.51	17	22	168	1.036	1.013	1.076	1.042±0.032	0.88	0.843	0.872	0.865±0.019	0.001	0.83
587020864	PREDICTED: ubiquitin-like modifier-activating enzyme 1 [Felis catus]	1058	117.8	5.95	29.58	29	29	160	1.007	1.049	0.995	1.017±0.028	0.794	0.861	0.839	0.831±0.034	0.002	0.817
587021106	PREDICTED: guanine nucleotide-binding protein-like 3-like protein isoform X1 [Felis catus]	575	64.8	8.41	34.43	18	21	54	0.984	0.988	0.991	0.988±0.004	1.283	1.281	1.254	1.273±0.016	0	1.289
587022128	PREDICTED: deoxyribonuclease-1-like 1 [Felis catus]	295	33.1	6.13	8.47	2	2	5	1.095	1.033	0.982	1.037±0.057	1.498	1.169	1.395	1.354±0.168	0.036	1.306
755688784	PREDICTED: ubiquitin-associated domain-containing protein 2 isoform X4 [Felis catus]	344	39.3	8.81	13.08	4	4	8	0.936	1.056	0.999	0.997±0.060	1.13	1.221	1.347	1.233±0.109	0.03	1.236
755689449	PREDICTED: guanine nucleotide-binding protein subunit beta-2-like 1 [Felis catus]	317	35.1	7.69	63.72	19	19	184	1.109	1.067	0.964	1.047±0.075	0.909	0.887	0.793	0.863±0.062	0.03	0.825
755691295	PREDICTED: transcription factor BTF3 [Felis catus]	206	22.2	9.38	34.47	7	8	24	1.132	1.011	1.004	1.049±0.072	0.799	0.788	0.836	0.808±0.025	0.005	0.77
755691323	PREDICTED: microtubule-associated protein 1B [Felis catus]	2471	270.9	4.78	25.94	53	53	208	0.986	1.007	1.078	1.024±0.048	0.855	0.838	0.854	0.849±0.010	0.004	0.829
755693603	PREDICTED: NAD kinase 2, mitochondrial isoform X2 [Felis catus]	278	31.6	6.68	10.79	2	2	6	1.05	1.023	1.138	1.070±0.060	1.267	1.241	1.432	1.313±0.104	0.025	1.227
755695129	PREDICTED: LOW QUALITY PROTEIN: protein ENL [Felis catus]	605	66.8	8.51	3.97	2	2	3	1.013	1.134	1.004	1.050±0.073	1.319	1.175	1.379	1.291±0.105	0.031	1.229
755695349	PREDICTED: membralin [Felis catus]	501	54.3	5.86	9.38	4	4	9	0.94	0.905	0.984	0.943±0.040	1.245	1.225	1.379	1.283±0.084	0.003	1.361
755696063	PREDICTED: ribonuclease H2 subunit A [Felis catus]	299	33.2	6	9.03	2	2	4	0.942	0.914	0.998	0.951±0.043	1.213	1.135	1.327	1.225±0.097	0.011	1.288
755696527	PREDICTED: LOW QUALITY PROTEIN: acetolactate synthase-like protein [Felis catus]	631	67.9	8.69	6.34	3	3	6	0.975	0.957	1.023	0.985±0.034	1.172	1.204	1.384	1.253±0.114	0.018	1.272
755698816	PREDICTED: transketolase [Felis catus]	623	67.9	7.31	38.04	24	24	97	1.016	1.032	1.015	1.021±0.010	0.79	0.825	0.831	0.815±0.022	0	0.799
755709290	PREDICTED: exportin-1 [Felis catus]	991	113.9	6.4	22.5	19	20	89	1.007	0.979	1	0.995±0.015	0.816	0.818	0.805	0.813±0.007	0	0.817
755710228	PREDICTED: eukaryotic translation initiation factor 5B [Felis catus]	1121	127.1	7.11	22.84	25	25	87	1.004	0.988	1.03	1.007±0.021	0.825	0.866	0.817	0.836±0.026	0.001	0.83
755722878	PREDICTED: anthrax toxin receptor 2 [Felis catus]	488	53.5	8.22	12.09	8	8	13	0.921	0.989	0.965	0.958±0.034	1.194	1.182	1.338	1.238±0.087	0.007	1.292
755729480	PREDICTED: LEM domain-containing protein 2 [Felis catus]	339	38.1	5.81	8.85	3	3	4	1.009	0.938	0.991	0.979±0.037	1.173	1.139	1.24	1.184±0.051	0.005	1.209
755730033	PREDICTED: glutathione S-transferase A4 [Felis catus]	222	25.7	7.27	21.62	7	7	29	0.975	1.027	1.001	1.001±0.026	0.637	0.801	0.709	0.716±0.082	0.005	0.715
755740200	PREDICTED: pyruvate kinase PKM isoform X2 [Felis catus]	531	57.9	7.85	74.76	4	42	1232	1.109	1.129	0.983	1.074±0.079	0.887	0.893	0.904	0.895±0.009	0.018	0.833
755741327	PREDICTED: intron-binding protein aquarius [Felis catus]	1484	170.7	6.4	4.51	6	7	15	0.956	1.003	0.973	0.977±0.024	1.142	1.276	1.151	1.190±0.075	0.009	1.217
755741402	PREDICTED: lysophospholipid acyltransferase LPCAT4 isoform X2 [Felis catus]	512	56.2	8.98	8.79	4	4	5	0.824	0.903	0.917	0.881±0.050	1.075	1.071	1.263	1.136±0.110	0.022	1.289
755744786	PREDICTED: cysteine-rich protein 2 [Felis catus]	208	22.6	8.72	46.15	8	9	30	1.032	0.989	1.015	1.012±0.022	0.859	0.794	0.829	0.827±0.033	0.001	0.818
755750002	PREDICTED: LOW QUALITY PROTEIN: transmembrane and TPR repeat-containing protein 3 [Felis catus]	915	103.8	8.69	8.74	6	7	17	0.92	0.89	0.846	0.885±0.037	1.184	1.043	1.187	1.138±0.082	0.008	1.285
755750396	PREDICTED: LOW QUALITY PROTEIN: heme oxygenase 1 [Felis catus]	288	32.8	8.25	22.22	6	6	16	0.946	0.978	0.946	0.957±0.018	1.228	1.227	1.476	1.310±0.143	0.013	1.37
755751054	PREDICTED: inhibitor of nuclear factor kappa-B kinase-interacting protein-like [Felis catus]	397	46	5.3	39.55	17	18	73	1.012	1.057	0.984	1.018±0.037	1.293	1.154	1.217	1.221±0.070	0.011	1.2
755752981	PREDICTED: serine/arginine repetitive matrix protein 1 isoform X5 [Felis catus]	874	98.7	11.72	5.15	5	5	13	1.05	1.08	1.109	1.080±0.030	0.806	0.917	0.874	0.866±0.056	0.004	0.802
755753995	PREDICTED: E3 ubiquitin-protein ligase RNF220 [Felis catus]	566	62.6	6.04	4.42	2	2	3	1.066	0.971	0.982	1.006±0.052	1.134	1.273	1.338	1.248±0.104	0.023	1.24
755754374	PREDICTED: adenylyl cyclase-associated protein 1 isoform X2 [Felis catus]	474	51.3	7.52	52.11	23	23	148	1.064	1.054	0.978	1.032±0.047	0.876	0.849	0.798	0.841±0.040	0.006	0.815
755756453	PREDICTED: delta(24)-sterol reductase [Felis catus]	516	59.8	8.06	6.78	4	4	14	0.91	0.987	0.938	0.945±0.039	1.232	1.076	1.188	1.165±0.080	0.013	1.233
755757736	PREDICTED: acidic leucine-rich nuclear phosphoprotein 32 family member E [Felis catus]	266	30.5	3.88	12.03	4	4	9	1.075	1.039	1.154	1.089±0.059	0.879	0.928	0.907	0.905±0.025	0.007	0.83
755763729	PREDICTED: CD166 antigen isoform X2 [Felis catus]	570	63.4	7.88	26.14	14	14	57	0.966	1.032	0.96	0.986±0.040	0.796	0.841	0.818	0.818±0.023	0.003	0.83
755764091	PREDICTED: PEST proteolytic signal-containing nuclear protein [Felis catus]	161	17	8.31	46.58	8	8	29	1.045	1.029	1.154	1.076±0.068	0.792	0.816	0.817	0.808±0.014	0.003	0.751
755765133	PREDICTED: propionyl-CoA carboxylase beta chain, mitochondrial isoform X2 [Felis catus]	501	54.4	8.16	13.37	6	6	10	0.992	1.003	0.941	0.979±0.033	1.264	1.229	1.049	1.181±0.115	0.043	1.206
755769015	PREDICTED: ribonucleoside-diphosphate reductase large subunit [Felis catus]	792	90.1	6.8	28.66	24	24	105	1.047	1.022	0.984	1.018±0.032	0.791	0.881	0.765	0.812±0.061	0.007	0.798
755772766	PREDICTED: EH domain-containing protein 1 [Felis catus]	548	62	6.83	23.18	11	13	55	0.979	1.026	1.046	1.017±0.034	0.8	0.952	0.777	0.843±0.095	0.041	0.829
755775794	PREDICTED: receptor expression-enhancing protein 3 isoform X2 [Felis catus]	217	24.6	9.32	21.2	5	5	10	0.913	0.89	0.867	0.890±0.023	1.153	1.029	1.137	1.106±0.067	0.006	1.243
755776326	PREDICTED: cytosolic purine 5'-nucleotidase isoform X3 [Felis catus]	537	62	6	7.26	4	4	11	0.99	1.18	1.115	1.095±0.097	0.781	0.929	0.9	0.870±0.078	0.035	0.795
755777767	PREDICTED: antigen KI-67 [Felis catus]	2266	250.6	9.83	9.58	14	14	28	0.921	1.031	1.06	1.004±0.073	1.191	1.249	1.336	1.259±0.073	0.013	1.254
755778241	PREDICTED: GTP-binding nuclear protein Ran [Felis catus]	236	26.4	7.9	30.51	10	10	153	1.083	1.01	0.986	1.026±0.051	0.775	0.877	0.784	0.812±0.056	0.008	0.791
755779231	PREDICTED: coronin-1C [Felis catus]	474	53.2	7.08	38.61	22	22	92	0.97	0.986	0.956	0.971±0.015	0.763	0.804	0.817	0.795±0.028	0.001	0.819
755780328	PREDICTED: ran-specific GTPase-activating protein [Felis catus]	236	27	5.33	38.14	7	7	43	0.976	0.968	1.086	1.010±0.066	0.754	0.763	0.83	0.782±0.042	0.007	0.775
755780447	PREDICTED: ubiquitin-conjugating enzyme E2 L3 [Felis catus]	168	19.3	5.97	52.98	7	8	43	1.068	1.086	1.15	1.101±0.043	0.86	0.753	0.921	0.845±0.085	0.01	0.767
755782544	PREDICTED: centromere protein P [Felis catus]	258	29.6	5.4	10.08	2	2	4	0.981	0.986	1.005	0.991±0.013	1.37	1.351	1.472	1.398±0.065	0	1.411
755784834	PREDICTED: polypyrimidine tract-binding protein 3 isoform X2 [Felis catus]	520	56.3	9.2	17.5	6	10	34	1.098	1.001	0.973	1.024±0.066	0.755	0.894	0.905	0.851±0.084	0.048	0.831
755784889	PREDICTED: thioredoxin [Felis catus]	105	11.8	5.03	80.95	9	9	360	1.019	1.041	1.18	1.080±0.087	0.861	0.857	0.905	0.874±0.027	0.017	0.81
755788003	PREDICTED: centromere protein V [Felis catus]	218	24.2	7.62	19.72	4	4	9	0.812	0.889	0.885	0.862±0.043	0.991	1.066	1.055	1.037±0.041	0.007	1.203
755789345	PREDICTED: LOW QUALITY PROTEIN: neurofibromin [Felis catus]	2893	324.8	7.27	0.73	2	2	4	0.868	0.977	0.902	0.916±0.056	1.129	1.246	1.36	1.245±0.116	0.011	1.36
755789617	PREDICTED: dynein light chain 2, cytoplasmic [Felis catus]	89	10.3	7.37	57.3	2	4	35	0.962	1.007	1.023	0.997±0.032	0.756	0.771	0.915	0.814±0.088	0.027	0.816
755790907	PREDICTED: nucleoside diphosphate kinase B [Felis catus]	152	17.3	7.97	55.26	5	9	113	1.06	1.078	1.048	1.062±0.015	0.736	0.862	0.847	0.815±0.069	0.004	0.767
755791742	PREDICTED: SWI/SNF-related matrix-associated actin-dependent regulator of chromatin subfamily D member 2 isoform X2 [Felis catus]	456	52.3	9.44	14.69	4	6	10	1.017	1.008	0.914	0.980±0.057	1.182	1.283	1.328	1.264±0.075	0.006	1.291
755793258	PREDICTED: charged multivesicular body protein 6 [Felis catus]	676	72	8.32	5.47	3	3	10	1.017	0.988	1.024	1.010±0.019	1.228	1.61	1.314	1.384±0.200	0.032	1.371
755793308	PREDICTED: fatty acid synthase [Felis catus]	2511	272.6	6.57	36.28	82	83	362	0.99	1.022	1.006	1.006±0.016	0.757	0.777	0.803	0.779±0.023	0	0.774
755795054	PREDICTED: Friend virus susceptibility protein 1-like isoform X2 [Felis catus]	291	32.9	6.7	9.62	3	3	7	1.008	1.016	0.926	0.983±0.050	1.302	1.245	1.278	1.275±0.029	0.001	1.297
755796068	PREDICTED: cleft lip and palate transmembrane protein 1 [Felis catus]	627	71.3	7.49	11.32	7	7	23	0.946	1.062	1.018	1.009±0.059	1.229	1.241	1.229	1.233±0.007	0.003	1.222
755797346	PREDICTED: programmed cell death protein 5 [Felis catus]	125	14.2	6.04	38.4	5	5	22	1.009	1.015	1.077	1.034±0.038	0.827	0.781	0.786	0.798±0.025	0.001	0.772
755806382	PREDICTED: tubulin alpha-8 chain [Felis catus]	449	50	5.19	52.78	5	20	430	1.04	1.226	1.078	1.115±0.098	0.918	0.743	0.943	0.868±0.109	0.044	0.779
755806931	PREDICTED: centromere protein F [Felis catus]	3111	356	5.11	4.56	12	14	16	0.94	0.965	1.113	1.006±0.094	1.305	1.301	1.33	1.312±0.016	0.005	1.304
755807297	PREDICTED: laminin subunit gamma-1, partial [Felis catus]	1568	173.4	5.15	17.28	21	21	50	0.942	1.079	0.986	1.002±0.070	1.265	1.203	1.261	1.243±0.035	0.006	1.24
755808358	PREDICTED: uridine-cytidine kinase 2 [Felis catus]	267	30.7	8.16	13.48	3	3	4	0.985	0.951	0.926	0.954±0.030	1.098	1.341	1.244	1.228±0.122	0.02	1.287
755809214	PREDICTED: ubiquitin-conjugating enzyme E2 variant 2 [Felis catus]	145	16.4	8.09	62.07	4	9	35	1.026	0.962	0.985	0.991±0.032	0.767	0.804	0.837	0.803±0.035	0.002	0.81
755809529	PREDICTED: uncharacterized protein C8orf59 homolog [Felis catus]	100	11.5	10.17	29	2	2	6	1.029	0.968	0.933	0.977±0.049	1.305	1.405	1.138	1.283±0.135	0.021	1.313
755810575	PREDICTED: ER membrane protein complex subunit 2 [Felis catus]	297	34.8	6.57	11.45	4	4	8	1.006	0.892	0.951	0.950±0.057	1.253	1.07	1.099	1.141±0.098	0.044	1.201
755811616	PREDICTED: ATPase family AAA domain-containing protein 2 [Felis catus]	1379	157.3	6.4	3.84	5	5	6	1.028	1.025	0.983	1.012±0.025	1.215	1.274	1.302	1.264±0.044	0.001	1.249
755812202	PREDICTED: histone-binding protein RBBP7 [Felis catus]	391	43.6	5.11	32.99	6	11	62	1.085	1.074	0.991	1.050±0.051	0.751	0.911	0.917	0.860±0.094	0.037	0.819
755813350	PREDICTED: melanoma-associated antigen D2 isoform X1 [Felis catus]	586	63	9.51	24.06	17	18	62	0.961	0.955	1.025	0.980±0.039	1.236	1.196	1.211	1.214±0.020	0.001	1.239
755820889	PREDICTED: high mobility group protein B3 [Felis catus]	218	25.1	8.56	31.19	5	7	21	0.944	1.053	1.047	1.015±0.061	0.754	0.861	0.83	0.815±0.055	0.014	0.803
755821250	PREDICTED: neural cell adhesion molecule L1 isoform X2 [Felis catus]	1252	139.4	5.96	1.92	2	2	5	0.808	0.983	0.869	0.887±0.089	1.1	1.026	1.243	1.123±0.110	0.045	1.267

## Sheet: Table S2.5
List of differentially expressed proteins in F81 cells at 60 h post CPV infection
Accession	Description	# AAs	MW [kDa]	Calc. pI	ΣCoverage	Σ# Unique Peptides	Σ# Peptides	Σ# PSMs	Mock (Ratio (114:113))				60h (Ratio (119:113))				t-test p-value	Ave fold-change ratio
									Expt 1	Expt 2	Expt 3	Ave ± SD	Expt 1	Expt 2	Expt 3	Ave ± SD		(60h/Mock (114))
231575	RecName: Full=Sarcoplasmic/endoplasmic reticulum calcium ATPase 2; Short=SERCA2; Short=SR Ca(2+)-ATPase 2; AltName: Full=Calcium pump 2; AltName: Full=Calcium-transporting ATPase sarcoplasmic reticulum type, slow twitch skeletal muscle isoform; AltName: Full=Endoplasmic reticulum class 1/2 Ca(2+) ATPase	997	109.6	5.4	30.09	24	31	135	0.938	0.983	0.99	0.970±0.028	1.191	1.164	1.189	1.181±0.015	0	1.217
2623150	mutant lysosomal beta-galactosidase [Felis catus]	669	75.1	6.9	8.22	4	4	12	1.01	0.975	0.987	0.991±0.018	1.185	1.259	1.201	1.215±0.039	0.001	1.226
66774163	RecName: Full=60S ribosomal protein L24; AltName: Full=Ribosomal protein L30	157	17.8	11.25	35.67	7	7	33	1.052	0.971	0.894	0.972±0.079	1.164	1.514	1.29	1.323±0.177	0.035	1.36
75046029	RecName: Full=Malate dehydrogenase, cytoplasmic; AltName: Full=Cytosolic malate dehydrogenase	334	36.4	6.99	47.31	19	19	102	1.018	1.03	1.034	1.027±0.008	0.822	0.899	0.822	0.848±0.044	0.002	0.825
160333845	prohibitin [Felis catus]	272	29.8	5.76	40.81	11	11	94	1.029	1.029	1.029	1.029±0.000	1.343	1.339	1.211	1.298±0.075	0.003	1.261
274323119	testin [Felis catus]	421	47.8	7.85	45.13	19	19	75	0.971	1.06	0.996	1.009±0.046	0.801	0.869	0.831	0.834±0.034	0.006	0.826
291191114	Chain H, Crystal Structure Determination Of Cat (Felis Silvestris Catus) Hemoglobin At 2.9 Angstrom Resolution	145	15.9	7.24	22.07	2	3	8	0.99	0.964	1.091	1.015±0.067	2.135	2.232	2.873	2.413±0.401	0.004	2.378
410948156	PREDICTED: cytochrome b-c1 complex subunit 8 [Felis catus]	82	9.7	10.15	46.34	4	4	11	1.002	0.881	0.921	0.935±0.062	1.133	1.189	1.089	1.137±0.050	0.012	1.216
410948583	PREDICTED: probable glutathione peroxidase 8 isoform X2 [Felis catus]	209	24	9.32	19.14	4	4	23	0.9	1.024	1.006	0.977±0.067	1.156	1.177	1.291	1.208±0.073	0.015	1.237
410949730	PREDICTED: activated RNA polymerase II transcriptional coactivator p15 [Felis catus]	127	14.4	9.6	33.86	5	5	15	1.026	1.195	1.167	1.129±0.091	0.932	0.967	0.82	0.906±0.077	0.031	0.803
410949809	PREDICTED: lysophosphatidylcholine acyltransferase 1 [Felis catus]	488	54.7	5.63	3.69	2	2	5	0.791	0.982	0.948	0.907±0.102	1.119	1.243	1.232	1.198±0.069	0.015	1.321
410950053	PREDICTED: thimet oligopeptidase [Felis catus]	713	81.2	6.29	42.64	31	31	129	1.039	1.039	0.961	1.013±0.045	0.882	0.815	0.836	0.844±0.034	0.007	0.833
410950594	PREDICTED: very-long-chain enoyl-CoA reductase isoform X2 [Felis catus]	308	36	9.45	14.94	5	5	23	0.895	0.738	0.905	0.846±0.094	1.106	1.137	1.206	1.150±0.051	0.008	1.359
410950858	PREDICTED: 60S ribosomal protein L18a [Felis catus]	176	20.8	10.81	38.07	8	8	48	0.928	0.946	0.92	0.931±0.013	1.436	1.659	1.317	1.471±0.174	0.006	1.579
410951363	PREDICTED: signal peptidase complex subunit 1 [Felis catus]	162	17.8	9.14	10.49	2	2	8	0.9	0.886	0.937	0.908±0.026	1.246	1.2	1.329	1.258±0.065	0.001	1.386
410951652	PREDICTED: actin-related protein 2/3 complex subunit 4 [Felis catus]	168	19.7	8.43	23.21	4	4	28	1.006	1.003	1.02	1.010±0.009	0.663	0.707	0.737	0.702±0.037	0	0.696
410951664	PREDICTED: ER membrane protein complex subunit 3 [Felis catus]	261	29.9	6.81	18.39	4	4	10	1.07	0.92	1.026	1.005±0.077	1.172	1.177	1.273	1.207±0.057	0.022	1.201
410951850	PREDICTED: protein transport protein Sec61 subunit alpha isoform 1 [Felis catus]	476	52.3	8.06	11.97	6	6	30	0.89	0.886	1.003	0.926±0.066	1.12	1.017	1.203	1.113±0.093	0.047	1.202
410952919	PREDICTED: aldose reductase [Felis catus]	316	35.7	6.98	40.19	12	12	44	1.015	1.053	0.929	0.999±0.064	0.872	0.79	0.737	0.800±0.068	0.021	0.8
410953758	PREDICTED: dolichyl-diphosphooligosaccharide--protein glycosyltransferase subunit 2 isoform X2 [Felis catus]	631	69	5.81	34.71	19	19	95	0.933	0.971	1.035	0.980±0.052	1.14	1.212	1.212	1.188±0.042	0.006	1.213
410953982	PREDICTED: adenosylhomocysteinase isoform X1 [Felis catus]	432	47.7	6.47	45.37	23	25	129	1.003	1.022	0.968	0.998±0.027	0.799	0.818	0.784	0.800±0.017	0	0.802
410954640	PREDICTED: cytochrome c oxidase subunit 5B, mitochondrial [Felis catus]	129	13.8	8.51	30.23	5	5	28	1.039	1.011	1.021	1.024±0.014	1.174	1.272	1.28	1.242±0.059	0.003	1.213
410954673	PREDICTED: S1 RNA-binding domain-containing protein 1 isoform X2 [Felis catus]	995	111.6	8.9	5.83	6	6	8	0.921	0.963	0.823	0.902±0.072	1.074	1.151	1.074	1.100±0.044	0.016	1.219
410954871	PREDICTED: T-complex protein 1 subunit delta [Felis catus]	539	58	7.83	49.35	26	27	188	1.064	1.039	0.982	1.028±0.042	0.899	0.828	0.837	0.855±0.039	0.006	0.831
410954922	PREDICTED: actin-related protein 2 isoform X2 [Felis catus]	394	44.7	6.74	28.68	11	12	89	0.97	1.034	1.022	1.009±0.034	0.898	0.838	0.783	0.840±0.058	0.012	0.832
410955624	PREDICTED: prolactin regulatory element-binding protein [Felis catus]	418	45.9	8.5	11.24	4	4	10	0.786	0.967	0.936	0.896±0.097	1.109	1.233	1.205	1.182±0.065	0.013	1.319
410955758	PREDICTED: apolipoprotein B-100 [Felis catus]	4441	501.5	6.86	2.39	11	12	27	1.03	0.999	0.891	0.973±0.073	0.491	0.449	0.584	0.508±0.069	0.001	0.522
410956573	PREDICTED: UPF0609 protein C4orf27 homolog [Felis catus]	346	39.3	6.99	21.68	8	8	14	0.876	1.01	1.004	0.963±0.076	0.805	0.734	0.813	0.784±0.043	0.024	0.814
410956656	PREDICTED: peptidyl-prolyl cis-trans isomerase D [Felis catus]	370	40.9	7.11	35.68	14	16	83	1.021	0.992	0.968	0.994±0.027	0.875	0.779	0.827	0.827±0.048	0.006	0.832
410957049	PREDICTED: 60S ribosomal protein L34 [Felis catus]	117	13.3	11.47	41.88	6	6	31	0.925	0.932	0.785	0.881±0.083	1.286	1.851	1.459	1.532±0.289	0.02	1.74
410957155	PREDICTED: alcohol dehydrogenase class-3 [Felis catus]	374	39.6	7.28	16.58	8	8	36	1.034	1.042	0.965	1.014±0.042	0.784	0.789	0.766	0.780±0.012	0.001	0.769
410957591	PREDICTED: multifunctional protein ADE2 [Felis catus]	425	47	7.5	36.24	18	18	64	1.06	1.016	1.001	1.026±0.031	0.886	0.869	0.809	0.855±0.040	0.004	0.833
410958766	PREDICTED: chloride intracellular channel protein 1 [Felis catus]	241	27	5.27	59.34	11	12	102	1.086	1.03	1.02	1.045±0.036	0.887	0.875	0.803	0.855±0.045	0.005	0.818
410959220	PREDICTED: 2'-deoxynucleoside 5'-phosphate N-hydrolase 1 [Felis catus]	169	18.3	5.39	34.32	7	7	29	1.072	0.992	0.958	1.007±0.059	0.797	0.843	0.857	0.832±0.031	0.01	0.826
410960518	PREDICTED: signal peptidase complex catalytic subunit SEC11A [Felis catus]	179	20.6	9.48	17.88	4	4	20	0.881	0.964	0.98	0.942±0.053	1.099	1.307	1.373	1.260±0.143	0.023	1.338
410960700	PREDICTED: selenoprotein S [Felis catus]	188	21.1	9.95	18.09	3	3	6	0.908	0.989	0.995	0.964±0.049	1.221	1.13	1.158	1.170±0.047	0.006	1.213
410960830	PREDICTED: cytochrome c oxidase subunit 5A, mitochondrial [Felis catus]	152	16.6	6.77	25	4	5	21	0.938	1.075	1.073	1.029±0.079	1.332	1.309	1.443	1.361±0.072	0.006	1.323
410961197	PREDICTED: probable ribosome biogenesis protein RLP24 [Felis catus]	163	19.6	10.05	11.66	2	2	9	1.073	1.044	0.836	0.984±0.129	1.34	1.166	1.228	1.245±0.088	0.045	1.264
410961730	PREDICTED: DNA-(apurinic or apyrimidinic site) lyase [Felis catus]	318	35.5	7.91	24.21	6	6	21	1.063	1.019	1.032	1.038±0.023	0.789	0.765	0.773	0.776±0.012	0	0.747
410961972	PREDICTED: proteasome activator complex subunit 2 [Felis catus]	239	27.3	5.58	29.71	9	9	28	1.011	1.063	0.987	1.020±0.039	0.916	0.851	0.773	0.847±0.072	0.021	0.83
410962435	PREDICTED: C-1-tetrahydrofolate synthase, cytoplasmic isoform X1 [Felis catus]	935	101.2	7.31	42.67	41	42	241	1.025	1.005	0.992	1.007±0.017	0.809	0.812	0.792	0.804±0.011	0	0.798
410963376	PREDICTED: ras-related protein Rab-18 [Felis catus]	206	23	5.24	37.86	7	7	18	0.99	1.069	0.955	1.005±0.058	1.193	1.264	1.174	1.210±0.047	0.009	1.205
410963980	PREDICTED: L-lactate dehydrogenase B chain [Felis catus]	334	36.6	6.44	45.51	16	18	224	1.038	1.014	0.988	1.013±0.025	0.931	0.806	0.787	0.841±0.078	0.022	0.83
410964269	PREDICTED: peptidyl-prolyl cis-trans isomerase FKBP11 [Felis catus]	200	22.1	9.39	14.5	3	3	16	0.937	0.97	1.025	0.977±0.044	1.103	1.16	1.3	1.188±0.101	0.03	1.215
410964382	PREDICTED: ceramide synthase 5 [Felis catus]	392	45.7	8.19	11.73	3	5	17	0.966	1.017	0.927	0.970±0.045	1.167	1.216	1.24	1.208±0.037	0.002	1.245
410965066	PREDICTED: ras-related protein Rap-1b [Felis catus]	184	20.9	5.78	41.3	4	8	50	0.983	0.965	1.073	1.007±0.058	0.885	0.772	0.785	0.814±0.062	0.017	0.808
410966008	PREDICTED: 6-phosphogluconate dehydrogenase, decarboxylating [Felis catus]	483	53.2	7.11	41.82	22	22	101	1.003	1.018	0.998	1.006±0.010	0.76	0.75	0.741	0.750±0.010	0	0.746
410966448	PREDICTED: nuclear migration protein nudC [Felis catus]	332	38.3	5.52	53.92	19	20	121	1.018	1.03	1.059	1.036±0.021	0.855	0.847	0.885	0.862±0.020	0	0.833
410966522	PREDICTED: chloride intracellular channel protein 4 [Felis catus]	234	26.5	6.38	28.21	4	5	30	1.087	0.942	0.964	0.998±0.078	0.845	0.848	0.791	0.828±0.032	0.025	0.83
410966802	PREDICTED: nucleolar GTP-binding protein 2 [Felis catus]	726	82.8	9.29	12.53	9	9	13	0.971	1.018	0.954	0.981±0.033	1.29	1.23	1.207	1.242±0.043	0.001	1.266
410967122	PREDICTED: 40S ribosomal protein S8 [Felis catus]	208	24.2	10.32	46.15	9	9	73	1.025	1.043	0.809	0.959±0.130	1.186	1.27	1.148	1.201±0.062	0.044	1.253
410968302	PREDICTED: ceramide synthase 2 [Felis catus]	380	44.8	8.85	10.53	4	4	8	0.888	0.916	0.949	0.918±0.031	1.424	1.109	1.173	1.235±0.166	0.031	1.346
410968499	PREDICTED: translin isoform X1 [Felis catus]	228	26.1	6.44	22.81	6	6	16	1.016	0.957	0.978	0.984±0.030	0.8	0.797	0.758	0.785±0.023	0.001	0.798
410969750	PREDICTED: protein phosphatase 1 regulatory subunit 7 isoform X2 [Felis catus]	360	41.3	4.89	12.78	5	5	7	1.067	1.206	1.007	1.093±0.102	0.802	0.949	0.876	0.876±0.074	0.04	0.801
410970050	PREDICTED: quinone oxidoreductase-like protein 1 [Felis catus]	349	38.7	5.91	22.35	9	9	20	1.008	1.033	1.132	1.058±0.066	0.768	0.914	0.871	0.851±0.075	0.023	0.805
410970979	PREDICTED: neutral cholesterol ester hydrolase 1 [Felis catus]	408	45.9	7.31	18.63	7	7	25	1.014	0.989	0.941	0.981±0.037	1.189	1.159	1.19	1.179±0.018	0.001	1.202
410971917	PREDICTED: 6-pyruvoyl tetrahydrobiopterin synthase [Felis catus]	147	16.6	7.11	20.41	3	3	4	1.049	1.291	1.067	1.136±0.135	0.899	0.72	0.801	0.807±0.090	0.024	0.71
410972559	PREDICTED: coiled-coil domain-containing protein 90B, mitochondrial isoform X1 [Felis catus]	254	29.3	8.24	28.35	7	9	19	0.942	0.905	0.969	0.939±0.032	1.291	1.088	1.091	1.157±0.116	0.035	1.232
410973597	PREDICTED: estradiol 17-beta-dehydrogenase 12 [Felis catus]	312	34.2	9.45	29.49	10	10	24	0.923	0.918	0.916	0.919±0.004	1.14	1.123	1.172	1.145±0.025	0	1.246
410973663	PREDICTED: prothrombin [Felis catus]	622	70.3	6.21	6.11	4	4	10	0.958	1.109	1.183	1.083±0.115	2.082	3	3.034	2.705±0.540	0.007	2.497
410974292	PREDICTED: WD repeat-containing protein 74 [Felis catus]	385	42.5	8.44	16.1	6	6	8	0.953	1.014	0.947	0.971±0.037	1.138	1.269	1.36	1.256±0.112	0.014	1.293
410974522	PREDICTED: cofilin-1 isoform X1 [Felis catus]	166	18.5	8	91.57	21	24	770	1.031	1.024	1.071	1.042±0.025	0.906	0.806	0.838	0.850±0.051	0.004	0.816
410974542	PREDICTED: barrier-to-autointegration factor [Felis catus]	89	10.1	6.09	50.56	4	4	21	1.043	1.005	1.083	1.044±0.039	1.275	1.2	1.332	1.269±0.066	0.007	1.216
410975299	PREDICTED: inorganic pyrophosphatase [Felis catus]	287	32.6	5.69	54.7	16	17	91	1.061	1.083	1.037	1.060±0.023	0.943	0.81	0.823	0.859±0.073	0.01	0.81
410975685	PREDICTED: E3 ubiquitin-protein ligase MARCH5 [Felis catus]	278	31.2	8.7	8.63	2	2	4	1.073	0.891	1.004	0.989±0.092	1.351	1.206	1.253	1.270±0.074	0.015	1.284
410976601	PREDICTED: vacuolar protein sorting-associated protein 29 isoform X2 [Felis catus]	182	20.5	6.79	36.81	7	7	31	1.034	0.998	0.914	0.982±0.062	0.815	0.89	0.746	0.817±0.072	0.039	0.832
410977039	PREDICTED: uncharacterized protein KIAA1671 homolog [Felis catus]	1838	200.5	8.59	4.9	5	5	10	0.978	1.11	1.067	1.052±0.067	1.311	1.383	1.281	1.325±0.052	0.005	1.26
410977253	PREDICTED: mitogen-activated protein kinase 1 [Felis catus]	360	41.3	6.98	46.94	10	16	66	1.004	1.014	0.971	0.996±0.023	0.877	0.735	0.812	0.808±0.071	0.012	0.811
410977828	PREDICTED: protein disulfide-isomerase TMX3 [Felis catus]	453	51.6	5.08	11.26	4	5	8	1.018	0.948	0.972	0.979±0.036	1.225	1.105	1.315	1.215±0.105	0.021	1.241
410977990	PREDICTED: LOW QUALITY PROTEIN: pumilio domain-containing protein KIAA0020 homolog [Felis catus]	647	73	9.66	7.26	5	5	10	0.994	0.954	0.893	0.947±0.051	1.1	1.207	1.204	1.170±0.061	0.008	1.236
410978664	PREDICTED: protein transport protein Sec61 subunit beta [Felis catus]	96	10	11.56	44.79	4	4	23	0.989	0.951	0.945	0.962±0.024	1.248	1.066	1.249	1.188±0.105	0.022	1.235
410978975	PREDICTED: LOW QUALITY PROTEIN: gelsolin [Felis catus]	782	85.8	6.37	20.97	16	16	47	0.993	1.043	1.008	1.015±0.026	1.351	1.886	1.453	1.563±0.284	0.029	1.541
410979074	PREDICTED: 60S ribosomal protein L35 [Felis catus]	123	14.6	11.05	44.72	6	8	26	0.912	1.015	0.714	0.880±0.153	1.142	1.363	1.444	1.316±0.156	0.026	1.495
410979276	PREDICTED: serine/threonine-protein phosphatase 2A activator isoform X2 [Felis catus]	323	36.8	6.29	25.39	9	9	34	1.015	1.025	1.016	1.019±0.006	0.797	0.873	0.805	0.825±0.042	0.001	0.81
410979437	PREDICTED: 60S ribosomal protein L7a [Felis catus]	266	30	10.61	38.35	13	13	70	0.954	1.018	0.856	0.943±0.082	1.36	1.873	1.6	1.611±0.257	0.013	1.709
410980209	PREDICTED: 14-3-3 protein epsilon isoform X1 [Felis catus]	255	29.2	4.74	67.06	16	18	413	1.076	1.079	1.085	1.080±0.005	0.935	0.856	0.87	0.887±0.042	0.001	0.821
410980757	PREDICTED: leucine-rich repeat-containing protein 59 [Felis catus]	306	34.8	9.58	45.1	12	12	58	0.929	0.942	0.941	0.937±0.007	1.072	1.134	1.213	1.140±0.071	0.008	1.216
410981039	PREDICTED: DNA topoisomerase 2-alpha [Felis catus]	1534	174.3	8.68	22.36	23	34	77	0.903	0.94	0.941	0.928±0.022	1.127	1.202	1.22	1.183±0.049	0.001	1.275
410981103	PREDICTED: eukaryotic translation initiation factor 1 [Felis catus]	113	12.7	7.44	49.56	6	6	21	1.029	0.931	1.121	1.027±0.095	0.789	0.704	0.716	0.736±0.046	0.009	0.717
410981427	PREDICTED: ADP-ribosylation factor 2 [Felis catus]	181	20.7	6.58	50.28	5	9	68	1.024	0.966	1.098	1.029±0.066	0.867	0.726	0.808	0.800±0.071	0.015	0.778
410981542	PREDICTED: beta-2-glycoprotein 1 [Felis catus]	345	38.1	7.97	12.46	5	5	22	0.894	1.009	1.02	0.974±0.070	2.325	2.44	2.048	2.271±0.202	0	2.331
410981940	PREDICTED: rho GDP-dissociation inhibitor 1 [Felis catus]	204	23.3	5.2	46.08	10	11	108	1.055	1.044	1.032	1.044±0.012	0.822	0.904	0.805	0.844±0.053	0.003	0.808
410982420	PREDICTED: nitric oxide synthase-interacting protein [Felis catus]	301	33	8.82	14.95	3	3	6	0.954	0.92	1.062	0.979±0.074	0.782	0.837	0.738	0.786±0.050	0.02	0.803
410982472	PREDICTED: 60S ribosomal protein L18 [Felis catus]	188	21.6	11.69	37.77	7	7	29	0.874	0.949	0.897	0.907±0.038	1.282	1.686	1.493	1.487±0.202	0.008	1.64
410982656	PREDICTED: SUMO-activating enzyme subunit 1 [Felis catus]	346	38.2	5.36	28.9	11	11	43	1.144	1.043	0.981	1.056±0.082	0.809	0.731	0.761	0.767±0.039	0.005	0.726
410983363	PREDICTED: cytochrome b-c1 complex subunit Rieske, mitochondrial [Felis catus]	274	29.5	8.7	18.98	6	6	18	1.033	1.03	1.031	1.031±0.002	1.318	1.169	1.235	1.241±0.075	0.008	1.203
410983859	PREDICTED: 26S proteasome non-ATPase regulatory subunit 7 [Felis catus]	324	37	6.77	26.23	8	8	29	1.064	0.999	1.027	1.030±0.033	0.873	0.86	0.832	0.855±0.021	0.001	0.83
410983871	PREDICTED: dihydroorotate dehydrogenase (quinone), mitochondrial [Felis catus]	395	42.9	9.67	23.8	8	9	13	1.068	0.931	1.062	1.020±0.077	1.287	1.228	1.234	1.250±0.032	0.009	1.225
410984121	PREDICTED: diphosphomevalonate decarboxylase [Felis catus]	398	43.4	7.47	28.39	10	10	27	1.045	1.059	0.922	1.009±0.075	0.816	0.836	0.729	0.794±0.057	0.017	0.787
410984544	PREDICTED: 14-3-3 protein gamma [Felis catus]	247	28.3	4.89	44.53	7	12	218	1.087	0.976	1.026	1.030±0.056	0.906	0.8	0.839	0.848±0.054	0.015	0.824
410985371	PREDICTED: NADH dehydrogenase [ubiquinone] 1 beta subcomplex subunit 10 [Felis catus]	176	21	8.29	19.89	4	4	13	1.006	0.963	0.885	0.951±0.061	1.205	1.275	1.27	1.250±0.039	0.002	1.314
410986567	PREDICTED: 4-trimethylaminobutyraldehyde dehydrogenase [Felis catus]	518	56.2	7.59	23.94	11	11	50	1.052	1.039	0.948	1.013±0.057	0.92	0.835	0.778	0.844±0.071	0.033	0.833
410987046	PREDICTED: interleukin enhancer-binding factor 2 [Felis catus]	390	43	5.26	28.21	10	10	46	0.935	0.992	0.973	0.967±0.029	0.78	0.752	0.784	0.772±0.017	0.001	0.799
410987297	PREDICTED: 60S ribosomal protein L7 [Felis catus]	248	29.2	10.73	31.85	13	13	38	0.918	1.029	0.904	0.950±0.068	1.184	1.406	1.45	1.347±0.143	0.012	1.417
410987517	PREDICTED: cytochrome b-c1 complex subunit 7 [Felis catus]	111	13.6	9.31	35.14	5	5	17	0.923	0.917	1.02	0.953±0.058	1.26	1.173	1.338	1.257±0.083	0.006	1.319
410987714	PREDICTED: derlin-1 [Felis catus]	251	28.8	9.51	8.76	2	2	3	0.915	0.875	0.919	0.903±0.024	1.023	1.165	1.239	1.142±0.110	0.021	1.265
410988577	PREDICTED: proteolipid protein 2 [Felis catus]	152	16.7	7.15	18.42	2	2	16	0.908	0.986	0.981	0.958±0.044	1.335	1.263	1.136	1.245±0.101	0.011	1.299
410989175	PREDICTED: long-chain-fatty-acid--CoA ligase 4 isoform X2 [Felis catus]	670	74.4	8.05	16.42	10	12	33	0.997	1.048	0.995	1.013±0.030	0.861	0.714	0.736	0.770±0.079	0.008	0.76
586973234	PREDICTED: high mobility group protein B1 [Felis catus]	215	24.9	5.74	46.05	13	15	73	0.991	0.975	1.021	0.996±0.023	0.766	0.806	0.853	0.808±0.044	0.003	0.812
586974151	PREDICTED: calnexin [Felis catus]	593	67.6	4.63	29.85	18	18	89	0.928	0.973	1.017	0.973±0.045	1.278	1.092	1.21	1.193±0.094	0.021	1.227
586975077	PREDICTED: dihydrofolate reductase isoform X2 [Felis catus]	187	21.6	7.42	62.03	12	12	42	1.047	0.989	0.977	1.004±0.037	0.85	0.803	0.851	0.835±0.027	0.003	0.831
586975762	PREDICTED: hydroxymethylglutaryl-CoA synthase, cytoplasmic [Felis catus]	520	57.3	5.58	21.92	11	11	37	1.055	1.076	0.981	1.037±0.050	0.738	0.857	0.813	0.803±0.060	0.007	0.774
586980615	PREDICTED: 14-3-3 protein beta/alpha [Felis catus]	248	28.2	4.83	45.56	5	12	270	1.048	1.055	1.061	1.055±0.007	0.923	0.791	0.896	0.870±0.070	0.01	0.825
586982653	PREDICTED: transmembrane protein 214 isoform X1 [Felis catus]	650	73.1	9.07	21.08	14	14	24	0.852	0.951	0.857	0.887±0.056	1	1.069	1.159	1.076±0.080	0.028	1.214
586984310	PREDICTED: PDZ and LIM domain protein 5 [Felis catus]	271	29.7	7.49	42.07	9	10	46	0.992	0.988	1.031	1.004±0.024	0.791	0.871	0.843	0.835±0.041	0.003	0.832
586984429	PREDICTED: glycerol-3-phosphate acyltransferase 3 [Felis catus]	433	48.5	8.81	8.55	2	3	7	1.031	0.848	1.102	0.994±0.131	1.237	1.172	1.247	1.219±0.041	0.047	1.226
586985076	PREDICTED: cell growth-regulating nucleolar protein [Felis catus]	384	43.1	9.61	15.89	5	6	20	0.886	0.908	0.941	0.912±0.028	1.378	1.414	1.448	1.413±0.035	0	1.55
586985097	PREDICTED: WD repeat-containing protein 1 [Felis catus]	651	71	6.57	53.92	32	32	230	1.041	1.03	0.988	1.020±0.028	0.849	0.866	0.784	0.833±0.043	0.003	0.817
586986119	PREDICTED: U6 snRNA-associated Sm-like protein LSm2 [Felis catus]	95	10.8	6.52	26.32	4	4	12	1.062	1.115	1.012	1.063±0.052	0.8	0.937	0.888	0.875±0.069	0.02	0.823
586987313	PREDICTED: LOW QUALITY PROTEIN: gap junction alpha-1 protein [Felis catus]	458	52.2	9.09	11.57	4	4	22	0.961	0.961	0.965	0.962±0.002	0.694	0.764	0.721	0.726±0.035	0	0.755
586988573	PREDICTED: ADP-dependent glucokinase, partial [Felis catus]	445	48.7	6.16	15.28	6	6	24	1.018	0.971	0.984	0.991±0.024	1.227	1.173	1.258	1.219±0.043	0.001	1.23
586988825	PREDICTED: 60S ribosomal protein L4 [Felis catus]	446	50	10.92	47.53	24	24	120	0.967	1.001	0.829	0.932±0.091	1.315	1.492	1.369	1.392±0.091	0.003	1.493
586990691	PREDICTED: nesprin-3 isoform X2 [Felis catus]	961	110	6.06	20.6	18	19	35	0.992	0.948	0.94	0.960±0.028	1.242	1.171	1.056	1.156±0.094	0.026	1.205
586991157	PREDICTED: selenide, water dikinase 1 isoform X3 [Felis catus]	381	41.6	5.96	5.25	2	2	6	0.887	1.066	1.019	0.991±0.093	0.838	0.755	0.742	0.778±0.052	0.026	0.786
586991840	PREDICTED: alpha-2-macroglobulin [Felis catus]	1475	163.4	6.16	0.88	2	2	5	1.038	0.945	1.167	1.050±0.111	0.335	0.339	0.273	0.316±0.037	0	0.301
586992259	PREDICTED: sodium-coupled neutral amino acid transporter 2 isoform X1 [Felis catus]	506	56.1	7.31	7.31	2	2	10	1.044	0.943	0.977	0.988±0.051	0.884	0.799	0.699	0.794±0.093	0.034	0.804
586993110	PREDICTED: oxysterol-binding protein-related protein 8 [Felis catus]	902	102.7	6.64	6.87	5	5	8	0.945	1.033	0.918	0.965±0.060	1.16	1.172	1.218	1.183±0.031	0.005	1.226
586993919	PREDICTED: G2 and S phase-expressed protein 1 isoform X2 [Felis catus]	598	63	9.13	18.9	8	8	12	1.008	1.064	0.959	1.010±0.053	1.128	1.226	1.386	1.247±0.130	0.043	1.234
586994178	PREDICTED: kinesin-like protein KIF1B isoform X3 [Felis catus]	1687	190	6.07	7.53	3	11	17	0.993	1.214	0.988	1.065±0.129	0.775	0.829	0.898	0.834±0.062	0.049	0.783
586994491	PREDICTED: heterochromatin protein 1-binding protein 3 isoform X1 [Felis catus]	553	61.2	9.67	15.01	9	9	20	0.902	0.988	0.721	0.870±0.136	1.088	1.45	1.414	1.317±0.199	0.033	1.514
586994618	PREDICTED: stathmin [Felis catus]	149	17.3	5.97	59.73	12	12	86	1.002	1.019	1.13	1.050±0.070	0.815	0.818	0.906	0.846±0.052	0.015	0.806
586995710	PREDICTED: phosphoglucomutase-1 isoform X2 [Felis catus]	562	61.4	6.57	35.23	20	20	86	1.009	1.022	1.029	1.020±0.010	0.869	0.764	0.78	0.804±0.057	0.003	0.789
586997833	PREDICTED: isocitrate dehydrogenase [NADP] cytoplasmic [Felis catus]	414	46.7	6.95	38.16	15	16	63	1.07	1.017	1.016	1.034±0.031	0.829	0.877	0.852	0.853±0.024	0.001	0.824
586998123	PREDICTED: long-chain-fatty-acid--CoA ligase 3 [Felis catus]	720	80.4	8.51	17.22	11	12	29	0.914	0.952	0.906	0.924±0.025	1.283	1.12	1.088	1.164±0.105	0.018	1.259
586998750	PREDICTED: ribosomal RNA processing protein 1 homolog B [Felis catus]	763	84.5	9.92	13.37	10	10	16	0.854	0.945	0.915	0.905±0.046	1.141	1.131	1.258	1.177±0.071	0.005	1.301
586998964	PREDICTED: ATP synthase-coupling factor 6, mitochondrial [Felis catus]	108	12.6	9.48	32.41	3	3	15	0.888	1.019	1.031	0.979±0.079	1.334	1.279	1.332	1.315±0.031	0.002	1.343
587000438	PREDICTED: 60S ribosomal protein L15 [Felis catus]	204	24.1	11.62	47.55	11	11	39	0.978	0.935	0.819	0.911±0.082	1.459	1.4	1.415	1.425±0.031	0.001	1.564
587000506	PREDICTED: dolichyl-diphosphooligosaccharide--protein glycosyltransferase subunit STT3B [Felis catus]	680	77.8	8.87	11.47	8	9	36	0.911	0.939	1.003	0.951±0.047	1.165	1.11	1.249	1.175±0.070	0.01	1.235
587000597	PREDICTED: 60S ribosomal protein L14 [Felis catus]	296	32.1	10.9	20.95	7	7	31	0.849	0.915	0.883	0.882±0.033	1.375	1.717	1.741	1.611±0.205	0.004	1.826
587002388	PREDICTED: L-lactate dehydrogenase A chain [Felis catus]	332	36.5	8.27	44.58	18	20	297	1.022	1.022	0.981	1.008±0.024	0.724	0.713	0.728	0.722±0.008	0	0.716
587002452	PREDICTED: alpha-parvin, partial [Felis catus]	361	41.1	5.66	32.13	12	12	49	0.983	1.025	1.029	1.012±0.025	0.779	0.783	0.824	0.795±0.025	0	0.786
587003270	PREDICTED: syntaxin-5 [Felis catus]	355	39.6	9.47	8.45	3	3	7	0.957	1.026	1.01	0.998±0.036	1.817	1.327	1.393	1.512±0.266	0.029	1.516
587003747	PREDICTED: carnitine O-palmitoyltransferase 1, liver isoform [Felis catus]	773	88.1	8.7	19.79	15	15	39	0.936	0.967	0.984	0.962±0.024	1.261	1.305	1.258	1.275±0.026	0	1.325
587004277	PREDICTED: CDGSH iron-sulfur domain-containing protein 1 isoform X2 [Felis catus]	165	18.1	9.01	29.09	4	4	23	0.966	0.928	0.97	0.955±0.023	1.194	1.192	1.129	1.172±0.037	0.001	1.227
587005488	PREDICTED: palmitoyltransferase ZDHHC6 [Felis catus]	413	47.5	8.47	9.69	3	3	6	1.135	0.94	0.956	1.010±0.108	1.309	1.136	1.309	1.251±0.100	0.047	1.239
587006281	PREDICTED: 60S ribosomal protein L6 [Felis catus]	288	32.6	10.61	40.97	15	15	54	0.965	0.987	0.837	0.930±0.081	1.471	2.156	1.912	1.846±0.347	0.011	1.986
587006657	PREDICTED: 14-3-3 protein eta [Felis catus]	292	33.8	5.2	26.03	6	10	173	1.064	0.989	0.951	1.001±0.058	0.834	0.88	0.755	0.823±0.063	0.022	0.822
587008531	PREDICTED: stomatin-like protein 2, mitochondrial isoform X1 [Felis catus]	305	33.1	5.47	29.84	9	9	30	0.983	1.012	0.98	0.992±0.018	1.079	1.273	1.231	1.194±0.102	0.028	1.204
587009885	PREDICTED: LOW QUALITY PROTEIN: sperm-associated antigen 7 [Felis catus]	299	33.1	8.47	20.4	5	5	12	1.059	1.017	1.17	1.082±0.079	0.963	0.85	0.879	0.897±0.059	0.031	0.829
587010418	PREDICTED: dehydrogenase/reductase SDR family member 7B isoform X3 [Felis catus]	310	33.6	9.41	24.84	7	7	24	0.972	0.95	1.013	0.978±0.032	1.15	1.251	1.156	1.186±0.057	0.005	1.212
587011197	PREDICTED: nucleoside diphosphate kinase A [Felis catus]	152	17.1	6.01	73.68	7	11	142	1.081	1.054	1.053	1.063±0.016	0.885	0.901	0.82	0.869±0.043	0.002	0.817
587013116	PREDICTED: 40S ribosomal protein S9 [Felis catus]	194	22.6	10.65	40.72	12	13	57	0.979	0.992	0.734	0.902±0.145	1.162	1.335	1.29	1.262±0.090	0.022	1.4
587013892	PREDICTED: urokinase plasminogen activator surface receptor isoform X2 [Felis catus]	334	36.2	7.64	8.68	2	2	15	1.048	1.04	1.121	1.070±0.045	1.408	1.649	1.461	1.506±0.127	0.005	1.408
587014065	PREDICTED: U1 small nuclear ribonucleoprotein A [Felis catus]	282	31.2	9.83	28.37	6	8	33	0.96	0.947	1.07	0.992±0.068	0.774	0.714	0.9	0.796±0.095	0.043	0.802
587015538	PREDICTED: cytochrome c oxidase subunit 4 isoform 1, mitochondrial [Felis catus]	169	19.6	9.17	42.01	8	8	42	0.967	0.962	0.973	0.967±0.006	1.25	1.165	1.18	1.198±0.045	0.001	1.239
587015886	PREDICTED: ras-related C3 botulinum toxin substrate 1 [Felis catus]	195	22.1	8.9	28.72	6	6	55	0.963	0.951	1.058	0.991±0.059	0.823	0.729	0.869	0.807±0.071	0.026	0.815
587016957	PREDICTED: eukaryotic peptide chain release factor GTP-binding subunit ERF3A [Felis catus]	499	55.6	5.55	42.48	6	22	118	1.127	1.043	1.082	1.084±0.042	0.938	0.793	0.953	0.895±0.088	0.029	0.825
587018831	PREDICTED: discoidin domain-containing receptor 2 isoform X2 [Felis catus]	855	96.4	5.45	4.33	3	3	8	0.972	1.094	1.092	1.053±0.070	0.865	0.92	0.836	0.874±0.043	0.019	0.83
587019852	PREDICTED: 14-3-3 protein zeta/delta [Felis catus]	245	27.7	4.79	56.33	11	17	335	1.072	1.058	1.004	1.045±0.036	0.914	0.824	0.824	0.854±0.052	0.006	0.817
587020308	PREDICTED: 60S ribosomal protein L8 [Felis catus]	257	28	11.03	40.47	10	11	49	1.06	0.965	0.841	0.955±0.110	1.278	1.439	1.4	1.372±0.084	0.006	1.436
587022128	PREDICTED: deoxyribonuclease-1-like 1 [Felis catus]	295	33.1	6.13	8.47	2	2	5	1.095	1.033	0.982	1.037±0.057	1.379	1.227	1.144	1.250±0.119	0.049	1.206
587022156	PREDICTED: LOW QUALITY PROTEIN: glucose-6-phosphate 1-dehydrogenase [Felis catus]	545	62.6	7.5	35.41	19	19	58	1.037	1.04	0.988	1.022±0.029	0.87	0.844	0.822	0.845±0.024	0.001	0.827
755688784	PREDICTED: ubiquitin-associated domain-containing protein 2 isoform X4 [Felis catus]	344	39.3	8.81	13.08	4	4	8	0.936	1.056	0.999	0.997±0.060	1.095	1.336	1.278	1.236±0.126	0.041	1.24
755693816	PREDICTED: disintegrin and metalloproteinase domain-containing protein 19, partial [Felis catus]	894	98.6	8.24	2.01	2	2	4	0.916	0.952	0.825	0.898±0.065	1.186	1.055	1.033	1.091±0.083	0.034	1.216
755694960	PREDICTED: DAZ-associated protein 1 isoform X4 [Felis catus]	393	42.4	8.92	21.37	6	6	24	1.063	1.013	0.993	1.023±0.036	0.87	0.857	0.813	0.847±0.030	0.003	0.828
755694986	PREDICTED: ATP synthase subunit delta, mitochondrial [Felis catus]	168	17.5	5.25	8.93	2	2	11	1.017	0.998	1.041	1.019±0.022	1.323	1.305	1.382	1.337±0.040	0	1.312
755695160	PREDICTED: hepatoma-derived growth factor-related protein 2 [Felis catus]	635	70.1	6.8	12.76	6	9	38	1.032	0.994	1.103	1.043±0.055	0.861	0.847	0.877	0.862±0.015	0.005	0.826
755695229	PREDICTED: nicalin [Felis catus]	526	58.8	7.94	25.86	14	14	47	0.967	0.906	1.015	0.963±0.055	1.159	1.206	1.227	1.197±0.035	0.003	1.244
755695349	PREDICTED: membralin [Felis catus]	501	54.3	5.86	9.38	4	4	9	0.94	0.905	0.984	0.943±0.040	1.164	1.162	1.196	1.174±0.019	0.001	1.245
755696063	PREDICTED: ribonuclease H2 subunit A [Felis catus]	299	33.2	6	9.03	2	2	4	0.942	0.914	0.998	0.951±0.043	1.146	1.051	1.233	1.143±0.091	0.03	1.202
755696527	PREDICTED: LOW QUALITY PROTEIN: acetolactate synthase-like protein [Felis catus]	631	67.9	8.69	6.34	3	3	6	0.975	0.957	1.023	0.985±0.034	1.219	1.222	1.299	1.247±0.045	0.001	1.266
755698816	PREDICTED: transketolase [Felis catus]	623	67.9	7.31	38.04	24	24	97	1.016	1.032	1.015	1.021±0.010	0.862	0.784	0.822	0.823±0.039	0.001	0.806
755703404	PREDICTED: RNA-binding protein 28 [Felis catus]	746	84.1	9.41	10.59	8	9	11	0.856	1.011	0.813	0.893±0.104	1.113	1.409	1.156	1.226±0.160	0.039	1.372
755706137	PREDICTED: ATP synthase subunit epsilon, mitochondrial [Felis catus]	51	5.8	9.92	43.14	3	3	16	0.973	1.022	0.953	0.983±0.036	1.119	1.187	1.278	1.195±0.080	0.014	1.216
755706170	PREDICTED: proteasome subunit alpha type-7, partial [Felis catus]	243	27.2	8.46	42.8	11	11	80	1.033	0.993	1.033	1.020±0.023	0.815	0.781	0.864	0.820±0.042	0.002	0.804
755710228	PREDICTED: eukaryotic translation initiation factor 5B [Felis catus]	1121	127.1	7.11	22.84	25	25	87	1.004	0.988	1.03	1.007±0.021	0.828	0.823	0.79	0.814±0.021	0	0.808
755713699	PREDICTED: signal peptidase complex subunit 3 [Felis catus]	180	20.3	8.62	15.56	3	3	11	0.966	0.99	0.953	0.970±0.019	1.045	1.276	1.284	1.202±0.136	0.043	1.239
755722878	PREDICTED: anthrax toxin receptor 2 [Felis catus]	488	53.5	8.22	12.09	8	8	13	0.921	0.989	0.965	0.958±0.034	1.089	1.117	1.257	1.154±0.090	0.024	1.205
755722957	PREDICTED: enolase-phosphatase E1 [Felis catus]	261	28.9	4.87	16.09	4	4	10	1.026	1.127	1.012	1.055±0.063	0.799	0.928	0.802	0.843±0.074	0.019	0.799
755726908	PREDICTED: protein DEK isoform X1 [Felis catus]	377	42.9	7.99	23.08	9	9	33	1.055	1.007	1.076	1.046±0.035	0.859	0.877	0.793	0.843±0.044	0.003	0.806
755730033	PREDICTED: glutathione S-transferase A4 [Felis catus]	222	25.7	7.27	21.62	7	7	29	0.975	1.027	1.001	1.001±0.026	0.716	0.73	0.758	0.735±0.021	0	0.734
755730992	PREDICTED: acetyl-CoA acetyltransferase, cytosolic [Felis catus]	397	41.3	7.02	25.94	8	8	33	1.016	0.993	0.919	0.976±0.051	0.878	0.768	0.737	0.794±0.074	0.025	0.814
755740200	PREDICTED: pyruvate kinase PKM isoform X2 [Felis catus]	531	57.9	7.85	74.76	4	42	1232	1.109	1.129	0.983	1.074±0.079	0.869	0.896	0.742	0.836±0.082	0.023	0.778
755740530	PREDICTED: reticulocalbin-2 [Felis catus]	317	36.8	4.41	24.92	7	7	20	1.008	0.934	1.112	1.018±0.089	1.272	1.158	1.266	1.232±0.064	0.028	1.21
755741402	PREDICTED: lysophospholipid acyltransferase LPCAT4 isoform X2 [Felis catus]	512	56.2	8.98	8.79	4	4	5	0.824	0.903	0.917	0.881±0.050	1.009	1.259	1.123	1.130±0.125	0.033	1.283
755746627	PREDICTED: probable 28S rRNA (cytosine(4447)-C(5))-methyltransferase [Felis catus]	823	90.6	8.78	26.97	20	20	62	0.861	0.94	0.835	0.879±0.055	0.954	1.085	1.141	1.060±0.096	0.047	1.206
755748099	PREDICTED: tubulin alpha-1A chain [Felis catus]	451	50.1	5.06	58.09	2	23	927	1.127	1.071	0.981	1.060±0.074	0.931	0.821	0.659	0.804±0.137	0.046	0.758
755750002	PREDICTED: LOW QUALITY PROTEIN: transmembrane and TPR repeat-containing protein 3 [Felis catus]	915	103.8	8.69	8.74	6	7	17	0.92	0.89	0.846	0.885±0.037	1.068	1.216	1.188	1.157±0.079	0.006	1.307
755750396	PREDICTED: LOW QUALITY PROTEIN: heme oxygenase 1 [Felis catus]	288	32.8	8.25	22.22	6	6	16	0.946	0.978	0.946	0.957±0.018	1.136	1.226	1.266	1.209±0.067	0.003	1.264
755750955	PREDICTED: inner nuclear membrane protein Man1 [Felis catus]	822	91.6	8.09	16.42	10	10	16	0.907	0.979	0.984	0.957±0.043	1.085	1.173	1.34	1.199±0.130	0.037	1.254
755751054	PREDICTED: inhibitor of nuclear factor kappa-B kinase-interacting protein-like [Felis catus]	397	46	5.3	39.55	17	18	73	1.012	1.057	0.984	1.018±0.037	1.292	1.295	1.343	1.310±0.029	0	1.287
755752981	PREDICTED: serine/arginine repetitive matrix protein 1 isoform X5 [Felis catus]	874	98.7	11.72	5.15	5	5	13	1.05	1.08	1.109	1.080±0.030	0.874	0.908	0.916	0.899±0.022	0.001	0.833
755754374	PREDICTED: adenylyl cyclase-associated protein 1 isoform X2 [Felis catus]	474	51.3	7.52	52.11	23	23	148	1.064	1.054	0.978	1.032±0.047	0.924	0.811	0.8	0.845±0.069	0.018	0.819
755756074	PREDICTED: zinc finger Ran-binding domain-containing protein 2 isoform X2 [Felis catus]	320	36.3	9.76	19.38	6	6	16	1.032	1.018	1.067	1.039±0.025	0.775	0.897	0.856	0.843±0.062	0.007	0.811
755756453	PREDICTED: delta(24)-sterol reductase [Felis catus]	516	59.8	8.06	6.78	4	4	14	0.91	0.987	0.938	0.945±0.039	1.154	1.159	1.313	1.209±0.090	0.01	1.279
755756958	PREDICTED: serine--tRNA ligase, cytoplasmic [Felis catus]	513	58.5	6.43	30.6	15	15	84	0.993	0.988	0.982	0.988±0.006	0.814	0.762	0.789	0.788±0.026	0	0.798
755757736	PREDICTED: acidic leucine-rich nuclear phosphoprotein 32 family member E [Felis catus]	266	30.5	3.88	12.03	4	4	9	1.075	1.039	1.154	1.089±0.059	0.874	0.876	0.902	0.884±0.016	0.004	0.812
755763729	PREDICTED: CD166 antigen isoform X2 [Felis catus]	570	63.4	7.88	26.14	14	14	57	0.966	1.032	0.96	0.986±0.040	0.77	0.829	0.828	0.809±0.034	0.004	0.82
755763818	PREDICTED: filamin A-interacting protein 1-like isoform X2 [Felis catus]	893	102.4	6.35	9.74	7	7	11	1.055	0.944	0.967	0.989±0.059	0.878	0.814	0.692	0.795±0.094	0.039	0.804
755764091	PREDICTED: PEST proteolytic signal-containing nuclear protein [Felis catus]	161	17	8.31	46.58	8	8	29	1.045	1.029	1.154	1.076±0.068	0.924	0.812	0.908	0.881±0.061	0.021	0.819
755764917	PREDICTED: LOW QUALITY PROTEIN: translocation protein SEC62 [Felis catus]	400	45.9	6.92	15.5	7	7	17	0.936	0.984	1.022	0.981±0.043	1.101	1.234	1.271	1.202±0.089	0.018	1.226
755764995	PREDICTED: F-box-like/WD repeat-containing protein TBL1XR1 [Felis catus]	514	55.7	5.55	20.62	5	8	20	1.045	1.034	1.104	1.061±0.038	0.877	0.88	0.823	0.860±0.032	0.002	0.811
755765599	PREDICTED: serotransferrin [Felis catus]	1023	113.4	8.05	11.63	12	12	23	0.969	1.038	0.972	0.993±0.039	1.19	1.298	1.121	1.203±0.089	0.02	1.211
755769015	PREDICTED: ribonucleoside-diphosphate reductase large subunit [Felis catus]	792	90.1	6.8	28.66	24	24	105	1.047	1.022	0.984	1.018±0.032	0.864	0.899	0.745	0.836±0.081	0.022	0.821
755770181	PREDICTED: proteasome subunit alpha type-1 [Felis catus]	263	29.5	6.8	42.59	11	11	63	1.041	1.017	0.938	0.999±0.054	0.854	0.855	0.787	0.832±0.039	0.012	0.833
755775678	PREDICTED: nucleolar RNA helicase 2 [Felis catus]	781	87	9.42	35.98	25	29	66	0.963	0.981	0.901	0.948±0.042	1.07	1.23	1.25	1.183±0.099	0.019	1.248
755776326	PREDICTED: cytosolic purine 5'-nucleotidase isoform X3 [Felis catus]	537	62	6	7.26	4	4	11	0.99	1.18	1.115	1.095±0.097	0.828	0.909	0.886	0.874±0.042	0.022	0.798
755777767	PREDICTED: antigen KI-67 [Felis catus]	2266	250.6	9.83	9.58	14	14	28	0.921	1.031	1.06	1.004±0.073	1.112	1.286	1.307	1.235±0.107	0.037	1.23
755778097	PREDICTED: tRNA pseudouridine synthase A, mitochondrial [Felis catus]	390	43.5	9	13.85	5	5	9	1.146	1.062	1.128	1.112±0.044	0.919	0.863	0.966	0.916±0.052	0.008	0.824
755778241	PREDICTED: GTP-binding nuclear protein Ran [Felis catus]	236	26.4	7.9	30.51	10	10	153	1.083	1.01	0.986	1.026±0.051	0.832	0.864	0.783	0.826±0.041	0.006	0.805
755780063	PREDICTED: ATP-dependent RNA helicase DDX54, partial [Felis catus]	851	94.9	10.07	8.46	6	7	10	0.858	0.932	0.968	0.919±0.056	1.106	1.265	1.346	1.239±0.122	0.015	1.348
755782544	PREDICTED: centromere protein P [Felis catus]	258	29.6	5.4	10.08	2	2	4	0.981	0.986	1.005	0.991±0.013	1.275	1.088	1.318	1.227±0.122	0.029	1.239
755782804	PREDICTED: plasminogen receptor (KT) [Felis catus]	147	17.3	9.77	34.01	5	5	14	1.036	0.945	1.053	1.011±0.058	1.335	1.115	1.218	1.223±0.110	0.042	1.209
755782945	PREDICTED: endoplasmic reticulum metallopeptidase 1 [Felis catus]	827	92.2	7.21	3.26	3	3	5	0.841	0.962	1.019	0.941±0.091	1.102	1.143	1.147	1.131±0.025	0.025	1.202
755785705	PREDICTED: 40S ribosomal protein S6 [Felis catus]	315	35.5	10.92	30.79	12	12	96	0.937	0.987	0.829	0.918±0.081	1.14	1.27	1.285	1.232±0.080	0.009	1.342
755786039	PREDICTED: acidic leucine-rich nuclear phosphoprotein 32 family member B [Felis catus]	427	46.8	4.31	20.14	4	11	73	1.052	1.021	1.112	1.062±0.046	0.892	0.797	0.89	0.860±0.054	0.008	0.81
755787967	PREDICTED: myosin phosphatase Rho-interacting protein [Felis catus]	2197	247	5.45	5.92	10	11	23	0.946	1.026	1.039	1.004±0.050	1.171	1.148	1.354	1.224±0.113	0.036	1.22
755790907	PREDICTED: nucleoside diphosphate kinase B [Felis catus]	152	17.3	7.97	55.26	5	9	113	1.06	1.078	1.048	1.062±0.015	0.807	0.797	0.828	0.811±0.016	0	0.763
755791399	PREDICTED: dual specificity protein phosphatase 3, partial [Felis catus]	194	21.8	9.91	11.86	2	2	7	1.027	0.982	1.154	1.054±0.089	0.898	0.845	0.843	0.862±0.031	0.024	0.818
755793308	PREDICTED: fatty acid synthase [Felis catus]	2511	272.6	6.57	36.28	82	83	362	0.99	1.022	1.006	1.006±0.016	0.812	0.789	0.782	0.794±0.016	0	0.79
755793842	PREDICTED: splicing factor U2AF 65 kDa subunit isoform X2 [Felis catus]	471	53.1	9.09	19.53	9	9	28	1.026	1.057	1.02	1.034±0.020	0.772	0.846	0.771	0.796±0.043	0.001	0.77
755793896	PREDICTED: 60S ribosomal protein L28 [Felis catus]	137	15.8	12.06	44.53	8	8	49	0.955	0.978	0.872	0.935±0.056	1.165	1.584	1.31	1.353±0.213	0.03	1.447
755794569	PREDICTED: U1 small nuclear ribonucleoprotein 70 kDa isoform X2 [Felis catus]	429	50.5	9.89	25.17	12	12	54	0.928	1.003	1.015	0.982±0.047	0.771	0.783	0.834	0.796±0.033	0.005	0.811
755794689	PREDICTED: aldehyde dehydrogenase family 16 member A1 isoform X2 [Felis catus]	793	84.5	6.8	16.27	10	10	27	1.048	1.088	1.053	1.063±0.022	0.897	0.906	0.816	0.873±0.050	0.004	0.821
755794700	PREDICTED: 60S ribosomal protein L13a [Felis catus]	203	23.4	11.02	53.2	15	15	55	1.057	1.005	0.867	0.976±0.098	1.188	1.238	1.116	1.181±0.061	0.038	1.209
755796068	PREDICTED: cleft lip and palate transmembrane protein 1 [Felis catus]	627	71.3	7.49	11.32	7	7	23	0.946	1.062	1.018	1.009±0.059	1.207	1.23	1.216	1.218±0.012	0.004	1.207
755799409	PREDICTED: lysophosphatidylcholine acyltransferase 2 [Felis catus]	572	63.1	5.34	14.69	8	8	18	0.898	0.964	0.957	0.940±0.036	1.25	1.04	1.187	1.159±0.108	0.029	1.233
755800846	PREDICTED: LOW QUALITY PROTEIN: transmembrane protein 120A [Felis catus]	343	40.6	9.31	9.33	3	3	5	0.907	0.883	0.851	0.880±0.028	1.069	1.138	1.189	1.132±0.060	0.003	1.286
755801554	PREDICTED: fascin [Felis catus]	215	23.9	5.49	41.86	9	9	69	1.063	1.012	0.962	1.012±0.051	0.803	0.817	0.865	0.828±0.033	0.006	0.818
755801829	PREDICTED: tyrosine-protein kinase BAZ1B [Felis catus]	1453	167.3	8.5	11.91	14	15	20	0.848	0.868	0.796	0.837±0.037	0.963	1.03	1.15	1.048±0.095	0.023	1.251
755806067	PREDICTED: coagulation factor V, partial [Felis catus]	2074	234.7	6.39	2.41	5	5	8	0.981	0.962	0.927	0.957±0.027	1.445	1.248	1.356	1.350±0.099	0.003	1.411
755806939	PREDICTED: torsin-1A-interacting protein 1 isoform X2 [Felis catus]	599	67.6	6.77	21.7	10	11	23	0.854	1.011	0.96	0.942±0.080	1.125	1.249	1.081	1.152±0.087	0.037	1.223
755810575	PREDICTED: ER membrane protein complex subunit 2 [Felis catus]	297	34.8	6.57	11.45	4	4	8	1.006	0.892	0.951	0.950±0.057	1.204	1.143	1.123	1.157±0.042	0.007	1.218
755821268	PREDICTED: translocon-associated protein subunit delta isoform X3 [Felis catus]	162	18	5.47	42.59	6	6	49	0.97	0.958	0.995	0.974±0.019	1.165	1.257	1.167	1.196±0.053	0.002	1.228
755823665	PREDICTED: membrane-associated progesterone receptor component 1 [Felis catus]	195	21.6	4.7	31.28	7	9	70	0.962	0.967	1.034	0.988±0.040	1.253	1.243	1.415	1.304±0.097	0.006	1.32

## Sheet: Table S3
List of abbreviations for 679 differentially expressed proteins
Accession	Description	Abbreviation
110350007	major vault protein [Felis catus]	MVP
115607130	BCL2L1, partial [Felis catus]	BCL2L1
14330611	ATPase8 protein (mitochondrion) [Felis catus]	MT-ATP8
152031891	RecName: Full=Caveolin-1	CAV1
157833510	Chain A, The Refined Three-Dimensional Structure Of Cat Muscle (M1) Pyruvate Kinase, At A Resolution Of 2.6 Angstroms	PKM
160333845	prohibitin [Felis catus]	PHB
20531740	mutant Niemann-Pick C1 [Felis catus]	NPC1
231575	RecName: Full=Sarcoplasmic/endoplasmic reticulum calcium ATPase 2; Short=SERCA2; Short=SR Ca(2+)-ATPase 2; AltName: Full=Calcium pump 2; AltName: Full=Calcium-transporting ATPase sarcoplasmic reticulum type, slow twitch skeletal muscle isoform; AltName: Full=Endoplasmic reticulum class 1/2 Ca(2+) ATPase	ATP2A2
2623150	mutant lysosomal beta-galactosidase [Felis catus]	GLB1
274323119	testin [Felis catus]	TES
283806558	multidrug resistance protein 1 [Felis catus]	ABCB1
291191114	Chain H, Crystal Structure Determination Of Cat (Felis Silvestris Catus) Hemoglobin At 2.9 Angstrom Resolution	HBB
410947680	PREDICTED: arginine and glutamate-rich protein 1 [Felis catus]	ARGLU1
410947750	PREDICTED: gamma-tubulin complex component 3 [Felis catus]	TUBGCP3
410948156	PREDICTED: cytochrome b-c1 complex subunit 8 [Felis catus]	UQCRQ
410948190	PREDICTED: probable ATP-dependent RNA helicase DDX46 isoform X2 [Felis catus]	DDX46
410948265	PREDICTED: stress-70 protein, mitochondrial [Felis catus]	HSPA9
410948299	PREDICTED: prefoldin subunit 1 [Felis catus]	PFDN1
410948329	PREDICTED: WD repeat-containing protein 55 [Felis catus]	WDR55
410948583	PREDICTED: probable glutathione peroxidase 8 isoform X2 [Felis catus]	GPX8
410949304	PREDICTED: ubiquitin-like domain-containing CTD phosphatase 1 [Felis catus]	UBLCP1
410949511	PREDICTED: endothelial cell-specific molecule 1 [Felis catus]	ESM1
410949519	PREDICTED: NADH dehydrogenase [ubiquinone] iron-sulfur protein 4, mitochondrial [Felis catus]	NDUFS4
410949562	PREDICTED: 60S ribosomal protein L37 [Felis catus]	RPL37
410949730	PREDICTED: activated RNA polymerase II transcriptional coactivator p15 [Felis catus]	SUB1
410949809	PREDICTED: lysophosphatidylcholine acyltransferase 1 [Felis catus]	LPCAT1
410949919	PREDICTED: U6 snRNA-associated Sm-like protein LSm7 [Felis catus]	LSM7
410950053	PREDICTED: thimet oligopeptidase [Felis catus]	THOP1
410950301	PREDICTED: mitochondrial import inner membrane translocase subunit TIM44 [Felis catus]	TIMM44
410950540	PREDICTED: ATPase ASNA1 [Felis catus]	ASNA1
410950594	PREDICTED: very-long-chain enoyl-CoA reductase isoform X2 [Felis catus]	TECR
410950596	PREDICTED: NADH dehydrogenase [ubiquinone] 1 beta subcomplex subunit 7 [Felis catus]	NDUFB7
410950858	PREDICTED: 60S ribosomal protein L18a [Felis catus]	RPL18A
410951169	PREDICTED: LOW QUALITY PROTEIN: glutathione peroxidase 1 [Felis catus]	GPX1
410951171	PREDICTED: transforming protein RhoA [Felis catus]	RHOA
410951309	PREDICTED: 60S ribosomal protein L29 [Felis catus]	RPL29
410951363	PREDICTED: signal peptidase complex subunit 1 [Felis catus]	SPCS1
410951652	PREDICTED: actin-related protein 2/3 complex subunit 4 [Felis catus]	ARPC4
410951664	PREDICTED: ER membrane protein complex subunit 3 [Felis catus]	EMC3
410951744	PREDICTED: 60S ribosomal protein L32 [Felis catus]	RPL32
410951790	PREDICTED: transmembrane protein 43 isoform X2 [Felis catus]	TMEM43
410951816	PREDICTED: cellular nucleic acid-binding protein isoform X3 [Felis catus]	CNBP
410951850	PREDICTED: protein transport protein Sec61 subunit alpha isoform 1 [Felis catus]	SEC61A1
410951896	PREDICTED: synaptobrevin homolog YKT6 [Felis catus]	YKT6
410952018	PREDICTED: ras-related protein Ral-A [Felis catus]	RALA
410952654	PREDICTED: septin-7 isoform X1 [Felis catus]	SEPT7
410952919	PREDICTED: aldose reductase [Felis catus]	AKR1B1
410952969	PREDICTED: putative RNA-binding protein Luc7-like 2 isoform X2 [Felis catus]	LUC7L2
410953338	PREDICTED: tumor protein D54 isoform X4 [Felis catus]	TPD52L2
410953378	PREDICTED: proteasomal ubiquitin receptor ADRM1 [Felis catus]	ADRM1
410953630	PREDICTED: ubiquitin-conjugating enzyme E2 C isoform X1 [Felis catus]	UBE2C
410953640	PREDICTED: GPI transamidase component PIG-T [Felis catus]	PIGT
410953744	PREDICTED: beta-catenin-like protein 1 [Felis catus]	CTNNBL1
410953758	PREDICTED: dolichyl-diphosphooligosaccharide--protein glycosyltransferase subunit 2 isoform X2 [Felis catus]	RPN2
410953800	PREDICTED: tumor necrosis factor receptor superfamily member 5 [Felis catus]	CD40
410953900	PREDICTED: LOW QUALITY PROTEIN: disks large-associated protein 4 [Felis catus]	DLGAP4
410953962	PREDICTED: acetyl-coenzyme A synthetase, cytoplasmic isoform X2 [Felis catus]	ACSS2
410953982	PREDICTED: adenosylhomocysteinase isoform X1 [Felis catus]	AHCY
410954026	PREDICTED: microtubule-associated protein RP/EB family member 1 [Felis catus]	MAPRE1
410954572	PREDICTED: 60S ribosomal protein L31 isoform X1 [Felis catus]	RPL31
410954576	PREDICTED: phosducin-like protein 3 [Felis catus]	PDCL3
410954640	PREDICTED: cytochrome c oxidase subunit 5B, mitochondrial [Felis catus]	COX5B
410954673	PREDICTED: S1 RNA-binding domain-containing protein 1 isoform X2 [Felis catus]	SRBD1
410954729	PREDICTED: calmodulin [Felis catus]	CALM1
410954871	PREDICTED: T-complex protein 1 subunit delta [Felis catus]	CCT4
410954922	PREDICTED: actin-related protein 2 isoform X2 [Felis catus]	ACTR2
410955095	PREDICTED: mannosyl-oligosaccharide glucosidase [Felis catus]	MOGS
410955221	PREDICTED: S-adenosylmethionine synthase isoform type-2 [Felis catus]	MAT2A
410955450	PREDICTED: cdc42 effector protein 3 [Felis catus]	CDC42EP3
410955624	PREDICTED: prolactin regulatory element-binding protein [Felis catus]	PREB
410955658	PREDICTED: trifunctional enzyme subunit beta, mitochondrial [Felis catus]	HADHB
410955758	PREDICTED: apolipoprotein B-100 [Felis catus]	APOB
410956332	PREDICTED: voltage-dependent anion-selective channel protein 3 isoform X2 [Felis catus]	VDAC3
410956573	PREDICTED: UPF0609 protein C4orf27 homolog [Felis catus]	C4orf27
410956656	PREDICTED: peptidyl-prolyl cis-trans isomerase D [Felis catus]	PPID
410957049	PREDICTED: 60S ribosomal protein L34 [Felis catus]	RPL34
410957057	PREDICTED: bifunctional 3'-phosphoadenosine 5'-phosphosulfate synthase 1 [Felis catus]	PAPSS1
410957155	PREDICTED: alcohol dehydrogenase class-3 [Felis catus]	ADH5
410957458	PREDICTED: deoxycytidine kinase [Felis catus]	DCK
410957591	PREDICTED: multifunctional protein ADE2 [Felis catus]	PAICS
410957694	PREDICTED: glucosamine-6-phosphate isomerase 2 isoform X1 [Felis catus]	GNPDA2
410958280	PREDICTED: histone H2B type 1-K [Felis catus]	HIST1H2BK
410958415	PREDICTED: histone H3.1-like [Felis catus]	HIST1H3A
410958594	PREDICTED: leukocyte elastase inhibitor [Felis catus]	SERPINB1
410958766	PREDICTED: chloride intracellular channel protein 1 [Felis catus]	CLIC1
410958910	PREDICTED: 40S ribosomal protein S18 [Felis catus]	RPS18
410958914	PREDICTED: WD repeat-containing protein 46 [Felis catus]	WDR46
410958950	PREDICTED: bcl-2 homologous antagonist/killer [Felis catus]	BAK1
410958980	PREDICTED: U1 small nuclear ribonucleoprotein C [Felis catus]	SNRPC
410959034	PREDICTED: serine/arginine-rich splicing factor 3 [Felis catus]	SRSF3
410959036	PREDICTED: peptidyl-prolyl cis-trans isomerase-like 1 [Felis catus]	PPIL1
410959096	PREDICTED: 60S ribosomal protein L10a [Felis catus]	RPL10A
410959220	PREDICTED: 2'-deoxynucleoside 5'-phosphate N-hydrolase 1 [Felis catus]	DNPH1
410960518	PREDICTED: signal peptidase complex catalytic subunit SEC11A [Felis catus]	SEC11A
410960700	PREDICTED: selenoprotein S [Felis catus]	VIMP
410960774	PREDICTED: F-box only protein 22 isoform X2 [Felis catus]	FBXO22
410960830	PREDICTED: cytochrome c oxidase subunit 5A, mitochondrial [Felis catus]	COX5A
410960960	PREDICTED: acidic leucine-rich nuclear phosphoprotein 32 family member A isoform X2 [Felis catus]	ANP32A
410961010	PREDICTED: very-long-chain (3R)-3-hydroxyacyl-CoA dehydratase 3 [Felis catus]	HACD3
410961197	PREDICTED: probable ribosome biogenesis protein RLP24 [Felis catus]	RSL24D1
410961571	PREDICTED: ER membrane protein complex subunit 7 [Felis catus]	EMC7
410961730	PREDICTED: DNA-(apurinic or apyrimidinic site) lyase [Felis catus]	APEX1
410961958	PREDICTED: phosphoenolpyruvate carboxykinase [GTP], mitochondrial [Felis catus]	PCK2
410961972	PREDICTED: proteasome activator complex subunit 2 [Felis catus]	PSME2
410962198	PREDICTED: 60S ribosomal protein L36a-like [Felis catus]	RPL36A
410962214	PREDICTED: ADP-ribosylation factor 6 [Felis catus]	ARF6
410962240	PREDICTED: thioredoxin-related transmembrane protein 1 [Felis catus]	TMX1
410962263	PREDICTED: LOW QUALITY PROTEIN: fermitin family homolog 2 [Felis catus]	FERMT2
410962435	PREDICTED: C-1-tetrahydrofolate synthase, cytoplasmic isoform X1 [Felis catus]	MTHFD1
410962651	PREDICTED: epididymal secretory protein E1 [Felis catus]	NPC2
410962659	PREDICTED: dihydrolipoyllysine-residue succinyltransferase component of 2-oxoglutarate dehydrogenase complex, mitochondrial [Felis catus]	DLST
410962679	PREDICTED: transmembrane emp24 domain-containing protein 10 [Felis catus]	TMED10
410962775	PREDICTED: protein sel-1 homolog 1 [Felis catus]	SEL1L
410962973	PREDICTED: heat shock protein HSP 90-alpha [Felis catus]	HSP90AA1
410963019	PREDICTED: 6.8 kDa mitochondrial proteolipid [Felis catus]	MP68
410963376	PREDICTED: ras-related protein Rab-18 [Felis catus]	RAB18
410963689	PREDICTED: prohibitin-2 [Felis catus]	PHB2
410963934	PREDICTED: Y-box-binding protein 3 [Felis catus]	YBX3
410963980	PREDICTED: L-lactate dehydrogenase B chain [Felis catus]	LDHB
410964080	PREDICTED: importin-8 [Felis catus]	IPO8
410964269	PREDICTED: peptidyl-prolyl cis-trans isomerase FKBP11 [Felis catus]	FKBP11
410964382	PREDICTED: ceramide synthase 5 [Felis catus]	CERS5
410964509	PREDICTED: eukaryotic translation initiation factor 4B isoform X2 [Felis catus]	EIF4B
410964531	PREDICTED: prefoldin subunit 5 [Felis catus]	PFDN5
410964599	PREDICTED: heterogeneous nuclear ribonucleoprotein A1 isoform X2 [Felis catus]	HNRNPA1L2
410964731	PREDICTED: SAP domain-containing ribonucleoprotein [Felis catus]	SARNP
410964767	PREDICTED: 40S ribosomal protein S26 [Felis catus]	RPS26
410964769	PREDICTED: proliferation-associated protein 2G4 [Felis catus]	PA2G4
410964771	PREDICTED: extended synaptotagmin-1 [Felis catus]	ESYT1
410964793	PREDICTED: citrate synthase, mitochondrial [Felis catus]	CS
410964847	PREDICTED: ATP synthase subunit beta, mitochondrial [Felis catus]	ATP5B
410964973	PREDICTED: DNA primase small subunit [Felis catus]	PRIM1
410965066	PREDICTED: ras-related protein Rap-1b [Felis catus]	RAP1B
410965441	PREDICTED: transmembrane protein 263 [Felis catus]	TMEM263
410965589	PREDICTED: adenylosuccinate lyase isoform X1 [Felis catus]	ADSL
410965611	PREDICTED: mitochondrial 10-formyltetrahydrofolate dehydrogenase [Felis catus]	ALDH1L2
410965621	PREDICTED: cytoskeleton-associated protein 4 [Felis catus]	CKAP4
410965765	PREDICTED: sorting and assembly machinery component 50 homolog [Felis catus]	SAMM50
410965980	PREDICTED: ERBB receptor feedback inhibitor 1 [Felis catus]	ERRFI1
410966008	PREDICTED: 6-phosphogluconate dehydrogenase, decarboxylating [Felis catus]	PGD
410966092	PREDICTED: succinate dehydrogenase [ubiquinone] iron-sulfur subunit, mitochondrial [Felis catus]	SDHB
410966312	PREDICTED: dolichyl-diphosphooligosaccharide--protein glycosyltransferase 48 kDa subunit [Felis catus]	DDOST
410966448	PREDICTED: nuclear migration protein nudC [Felis catus]	NUDC
410966522	PREDICTED: chloride intracellular channel protein 4 [Felis catus]	CLIC4
410966619	PREDICTED: serine/arginine-rich splicing factor 4 [Felis catus]	SRSF4
410966802	PREDICTED: nucleolar GTP-binding protein 2 [Felis catus]	GNL2
410967016	PREDICTED: probable rRNA-processing protein EBP2 [Felis catus]	EBNA1BP2
410967122	PREDICTED: 40S ribosomal protein S8 [Felis catus]	RPS8
410967440	PREDICTED: protein wntless homolog [Felis catus]	WLS
410967521	PREDICTED: cystathionine gamma-lyase [Felis catus]	CTH
410967814	PREDICTED: spindle assembly abnormal protein 6 homolog [Felis catus]	SASS6
410967832	PREDICTED: zinc transporter 7 [Felis catus]	SLC30A7
410967873	PREDICTED: calcium-binding mitochondrial carrier protein SCaMC-1 [Felis catus]	SLC25A24
410968136	PREDICTED: vesicle-trafficking protein SEC22b [Felis catus]	SEC22B
410968258	PREDICTED: alpha-endosulfine isoform X1 [Felis catus]	ENSA
410968302	PREDICTED: ceramide synthase 2 [Felis catus]	CERS2
410968388	PREDICTED: protein S100-A10 [Felis catus]	S100A10
410968499	PREDICTED: translin isoform X1 [Felis catus]	TSN
410968534	PREDICTED: metalloreductase STEAP3 [Felis catus]	STEAP3
410968791	PREDICTED: kinetochore protein Spc25 [Felis catus]	SPC25
410969636	PREDICTED: nucleolin [Felis catus]	NCL
410969750	PREDICTED: protein phosphatase 1 regulatory subunit 7 isoform X2 [Felis catus]	PPP1R7
410970050	PREDICTED: quinone oxidoreductase-like protein 1 [Felis catus]	CRYZL1
410970052	PREDICTED: ATP synthase subunit O, mitochondrial [Felis catus]	ATP5O
410970518	PREDICTED: follistatin-related protein 1 isoform X2 [Felis catus]	FSTL1
410970979	PREDICTED: neutral cholesterol ester hydrolase 1 [Felis catus]	NCEH1
410971294	PREDICTED: 28S ribosomal protein S22, mitochondrial [Felis catus]	MRPS22
410971622	PREDICTED: ectonucleoside triphosphate diphosphohydrolase 3 [Felis catus]	ENTPD3
410971897	PREDICTED: dihydrolipoyllysine-residue acetyltransferase component of pyruvate dehydrogenase complex, mitochondrial [Felis catus]	DLAT
410971905	PREDICTED: mitochondrial import inner membrane translocase subunit Tim8 B [Felis catus]	TIMM8B
410971917	PREDICTED: 6-pyruvoyl tetrahydrobiopterin synthase [Felis catus]	PTS
410972051	PREDICTED: 40S ribosomal protein S25 [Felis catus]	RPS25
410972063	PREDICTED: histone H2AX [Felis catus]	H2AFX
410972559	PREDICTED: coiled-coil domain-containing protein 90B, mitochondrial isoform X1 [Felis catus]	CCDC90B
410973164	PREDICTED: 60S ribosomal protein L27a [Felis catus]	RPL27A
410973259	PREDICTED: small acidic protein [Felis catus]	SMAP
410973597	PREDICTED: estradiol 17-beta-dehydrogenase 12 [Felis catus]	HSD17B12
410973663	PREDICTED: prothrombin [Felis catus]	F2
410973949	PREDICTED: FACT complex subunit SSRP1 isoform X2 [Felis catus]	SSRP1
410974067	PREDICTED: transmembrane protein 109 [Felis catus]	TMEM109
410974093	PREDICTED: flap endonuclease 1 [Felis catus]	FEN1
410974246	PREDICTED: elongation factor 1-gamma [Felis catus]	EEF1G
410974292	PREDICTED: WD repeat-containing protein 74 [Felis catus]	WDR74
410974296	PREDICTED: 4F2 cell-surface antigen heavy chain [Felis catus]	SLC3A2
410974306	PREDICTED: atlastin-3 [Felis catus]	ATL3
410974356	PREDICTED: multifunctional methyltransferase subunit TRM112-like protein [Felis catus]	TRMT112
410974400	PREDICTED: ubiquitin-like protein fubi and ribosomal protein S30 [Felis catus]	FAU
410974522	PREDICTED: cofilin-1 isoform X1 [Felis catus]	CFL1
410974538	PREDICTED: U4/U6.U5 tri-snRNP-associated protein 1 isoform X1 [Felis catus]	SART1
410974542	PREDICTED: barrier-to-autointegration factor [Felis catus]	BANF1
410974562	PREDICTED: ras-related protein Rab-1B isoform X2 [Felis catus]	RAB1B
410974626	PREDICTED: protein phosphatase Slingshot homolog 3 isoform X4 [Felis catus]	SSH3
410975299	PREDICTED: inorganic pyrophosphatase [Felis catus]	PPA1
410975434	PREDICTED: 40S ribosomal protein S24 isoform X4 [Felis catus]	RPS24
410975446	PREDICTED: annexin A11 [Felis catus]	ANXA11
410975685	PREDICTED: E3 ubiquitin-protein ligase MARCH5 [Felis catus]	MARCH5
410975996	PREDICTED: alpha-centractin [Felis catus]	ACTR1A
410976601	PREDICTED: vacuolar protein sorting-associated protein 29 isoform X2 [Felis catus]	VPS29
410976730	PREDICTED: 60S acidic ribosomal protein P0 [Felis catus]	RPLP0
410976752	PREDICTED: malectin isoform X1 [Felis catus]	MLEC
410977025	PREDICTED: iron-sulfur cluster assembly enzyme ISCU, mitochondrial [Felis catus]	ISCU
410977039	PREDICTED: uncharacterized protein KIAA1671 homolog [Felis catus]	KIAA1671
410977253	PREDICTED: mitogen-activated protein kinase 1 [Felis catus]	MAPK1
410977352	PREDICTED: NADH dehydrogenase [ubiquinone] flavoprotein 2, mitochondrial [Felis catus]	NDUFV2
410977391	PREDICTED: myosin regulatory light polypeptide 9 isoform X2 [Felis catus]	MYL12B
410977419	PREDICTED: thymidylate synthase [Felis catus]	TYMS
410977425	PREDICTED: ubiquitin carboxyl-terminal hydrolase 14 [Felis catus]	USP14
410977626	PREDICTED: ATP synthase subunit alpha, mitochondrial [Felis catus]	ATP5A1
410977814	PREDICTED: plasminogen activator inhibitor 2 [Felis catus]	SERPINB2
410977828	PREDICTED: protein disulfide-isomerase TMX3 [Felis catus]	TMX3
410977958	PREDICTED: cyclin-dependent kinases regulatory subunit 2 [Felis catus]	CKS2
410977990	PREDICTED: LOW QUALITY PROTEIN: pumilio domain-containing protein KIAA0020 homolog [Felis catus]	KIAA0020
410978323	PREDICTED: perilipin-2 isoform X2 [Felis catus]	PLIN2
410978440	PREDICTED: dnaJ homolog subfamily A member 1 [Felis catus]	DNAJA1
410978589	PREDICTED: clathrin light chain A isoform X2 [Felis catus]	CLTA
410978664	PREDICTED: protein transport protein Sec61 subunit beta [Felis catus]	SEC61B
410978975	PREDICTED: LOW QUALITY PROTEIN: gelsolin [Felis catus]	GSN
410978993	PREDICTED: NADH dehydrogenase [ubiquinone] 1 alpha subcomplex subunit 8 [Felis catus]	NDUFA8
410979074	PREDICTED: 60S ribosomal protein L35 [Felis catus]	RPL35
410979244	PREDICTED: spectrin alpha chain, non-erythrocytic 1 isoform X5 [Felis catus]	SPTAN1
410979276	PREDICTED: serine/threonine-protein phosphatase 2A activator isoform X2 [Felis catus]	PPP2R4
410979437	PREDICTED: 60S ribosomal protein L7a [Felis catus]	RPL7A
410979439	PREDICTED: surfeit locus protein 4 [Felis catus]	SURF4
410980209	PREDICTED: 14-3-3 protein epsilon isoform X1 [Felis catus]	YWHAE
410980317	PREDICTED: GTPase Era, mitochondrial [Felis catus]	ERAL1
410980325	PREDICTED: 60S ribosomal protein L23a [Felis catus]	RPL23A
410980663	PREDICTED: serine/arginine-rich splicing factor 1 [Felis catus]	SRSF1
410980757	PREDICTED: leucine-rich repeat-containing protein 59 [Felis catus]	LRRC59
410981039	PREDICTED: DNA topoisomerase 2-alpha [Felis catus]	TOP2A
410981103	PREDICTED: eukaryotic translation initiation factor 1 [Felis catus]	EIF1
410981133	PREDICTED: ras-related protein Rab-5C [Felis catus]	RAB5C
410981193	PREDICTED: proteasome activator complex subunit 3 isoform X2 [Felis catus]	PSME3
410981427	PREDICTED: ADP-ribosylation factor 2 [Felis catus]	ARF1
410981496	PREDICTED: coiled-coil domain-containing protein 47 [Felis catus]	CCDC47
410981542	PREDICTED: beta-2-glycoprotein 1 [Felis catus]	APOH
410981674	PREDICTED: nuclear pore complex protein Nup85 isoform X2 [Felis catus]	NUP85
410981940	PREDICTED: rho GDP-dissociation inhibitor 1 [Felis catus]	ARHGDIA
410982420	PREDICTED: nitric oxide synthase-interacting protein [Felis catus]	NOSIP
410982422	PREDICTED: 40S ribosomal protein S11 [Felis catus]	RPS11
410982472	PREDICTED: 60S ribosomal protein L18 [Felis catus]	RPL18
410982648	PREDICTED: EH domain-containing protein 2 [Felis catus]	EHD2
410982656	PREDICTED: SUMO-activating enzyme subunit 1 [Felis catus]	SAE1
410982938	PREDICTED: 40S ribosomal protein S19 isoform X2 [Felis catus]	RPS19
410982974	PREDICTED: 2-oxoisovalerate dehydrogenase subunit alpha, mitochondrial [Felis catus]	BCKDHA
410983054	PREDICTED: 40S ribosomal protein S16 [Felis catus]	RPS16
410983363	PREDICTED: cytochrome b-c1 complex subunit Rieske, mitochondrial [Felis catus]	UQCRFS1
410983733	PREDICTED: solute carrier family 12 member 4 isoform X1 [Felis catus]	SLC12A4
410983859	PREDICTED: 26S proteasome non-ATPase regulatory subunit 7 [Felis catus]	PSMD7
410983871	PREDICTED: dihydroorotate dehydrogenase (quinone), mitochondrial [Felis catus]	DHODH
410984121	PREDICTED: diphosphomevalonate decarboxylase [Felis catus]	MVD
410984379	PREDICTED: actin-related protein 2/3 complex subunit 1A [Felis catus]	ARPC1A
410984381	PREDICTED: actin-related protein 2/3 complex subunit 1B [Felis catus]	ARPC1B
410984383	PREDICTED: 28 kDa heat- and acid-stable phosphoprotein [Felis catus]	PDAP1
410984544	PREDICTED: 14-3-3 protein gamma [Felis catus]	YWHAG
410984614	PREDICTED: probable 18S rRNA (guanine-N(7))-methyltransferase isoform X1 [Felis catus]	WBSCR22
410985371	PREDICTED: NADH dehydrogenase [ubiquinone] 1 beta subcomplex subunit 10 [Felis catus]	NDUFB10
410986259	PREDICTED: NADH-cytochrome b5 reductase 1 [Felis catus]	CYB5R1
410986567	PREDICTED: 4-trimethylaminobutyraldehyde dehydrogenase [Felis catus]	ALDH9A1
410986966	PREDICTED: cyclin-dependent kinases regulatory subunit 1 isoform X2 [Felis catus]	CKS1B
410987020	PREDICTED: tropomyosin alpha-3 chain isoform X11 [Felis catus]	TPM4
410987046	PREDICTED: interleukin enhancer-binding factor 2 [Felis catus]	ILF2
410987141	PREDICTED: trimethylguanosine synthase [Felis catus]	TGS1
410987297	PREDICTED: 60S ribosomal protein L7 [Felis catus]	RPL7
410987517	PREDICTED: cytochrome b-c1 complex subunit 7 [Felis catus]	UQCRB
410987714	PREDICTED: derlin-1 [Felis catus]	DERL1
410988214	PREDICTED: eukaryotic translation initiation factor 1A, X-chromosomal [Felis catus]	EIF1AX
410988278	PREDICTED: eukaryotic translation initiation factor 2 subunit 3 [Felis catus]	EIF2S3
410988577	PREDICTED: proteolipid protein 2 [Felis catus]	PLP2
410989175	PREDICTED: long-chain-fatty-acid--CoA ligase 4 isoform X2 [Felis catus]	ACSL4
410989275	PREDICTED: NF-kappa-B-activating protein [Felis catus]	NKAPL
410989633	PREDICTED: filamin-A isoform X2 [Felis catus]	FLNA
54039389	RecName: Full=40S ribosomal protein S17	RPS17
57619159	beta-2-microglobulin precursor [Felis catus]	B2M
586973234	PREDICTED: high mobility group protein B1 [Felis catus]	HMGB1
586973779	PREDICTED: propionyl-CoA carboxylase alpha chain, mitochondrial isoform X2 [Felis catus]	PCCA
586974151	PREDICTED: calnexin [Felis catus]	CANX
586974458	PREDICTED: core histone macro-H2A.1 isoform X2 [Felis catus]	H2AFY
586975077	PREDICTED: dihydrofolate reductase isoform X2 [Felis catus]	DHFR
586975096	PREDICTED: 40S ribosomal protein S23 [Felis catus]	RPS23
586975510	PREDICTED: tetratricopeptide repeat protein 1 [Felis catus]	TTC1
586975762	PREDICTED: hydroxymethylglutaryl-CoA synthase, cytoplasmic [Felis catus]	HMGCS1
586975901	PREDICTED: prenylcysteine oxidase-like, partial [Felis catus]	PCYOX1L
586976074	PREDICTED: NADH dehydrogenase [ubiquinone] iron-sulfur protein 6, mitochondrial [Felis catus]	NDUFS6
586976169	PREDICTED: 40S ribosomal protein S15 [Felis catus]	RPS15
586976752	PREDICTED: DNA (cytosine-5)-methyltransferase 1 [Felis catus]	DNMT1
586977236	PREDICTED: solute carrier family 35 member E1 [Felis catus]	SLC35E1
586977487	PREDICTED: SURP and G-patch domain-containing protein 1 isoform X2 [Felis catus]	SUGP1
586977588	PREDICTED: coiled-coil domain-containing protein 12 [Felis catus]	CCDC12
586977743	PREDICTED: E3 ubiquitin-protein ligase ARIH2 isoform X2 [Felis catus]	ARIH2
586978048	PREDICTED: musculoskeletal embryonic nuclear protein 1 [Felis catus]	MUSTN1
586979002	PREDICTED: lanosterol 14-alpha demethylase isoform X4 [Felis catus]	CYP51A1
586979084	PREDICTED: asparagine synthetase [glutamine-hydrolyzing] isoform X1 [Felis catus]	ASNS
586979314	PREDICTED: tax1-binding protein 1 isoform X2 [Felis catus]	TAX1BP1
586979662	PREDICTED: MICOS complex subunit MIC19 [Felis catus]	CHCHD3
586980037	PREDICTED: SWI/SNF-related matrix-associated actin-dependent regulator of chromatin subfamily D member 3 isoform X3 [Felis catus]	SMARCD3
586980477	PREDICTED: exportin-2 [Felis catus]	CSE1L
586980615	PREDICTED: 14-3-3 protein beta/alpha [Felis catus]	YWHAB
586980704	PREDICTED: regulation of nuclear pre-mRNA domain-containing protein 1B isoform X2 [Felis catus]	RPRD1B
586981486	PREDICTED: four and a half LIM domains protein 2 [Felis catus]	FHL2
586982374	PREDICTED: fumarylacetoacetate hydrolase domain-containing protein 2A isoform X2 [Felis catus]	FAHD2A
586982512	PREDICTED: latent-transforming growth factor beta-binding protein 1 isoform X4 [Felis catus]	LTBP1
586982653	PREDICTED: transmembrane protein 214 isoform X1 [Felis catus]	TMEM214
586983576	PREDICTED: erlin-2 [Felis catus]	ERLIN2
586984310	PREDICTED: PDZ and LIM domain protein 5 [Felis catus]	PDLIM5
586984429	PREDICTED: glycerol-3-phosphate acyltransferase 3 [Felis catus]	AGPAT9
586985076	PREDICTED: cell growth-regulating nucleolar protein [Felis catus]	LYAR
586985097	PREDICTED: WD repeat-containing protein 1 [Felis catus]	WDR1
586985149	PREDICTED: transforming acidic coiled-coil-containing protein 3 isoform X2 [Felis catus]	TACC3
586985921	PREDICTED: ATPase WRNIP1 [Felis catus]	WRNIP1
586986119	PREDICTED: U6 snRNA-associated Sm-like protein LSm2 [Felis catus]	LSM2
586986252	PREDICTED: prefoldin subunit 6 [Felis catus]	PFDN6
586986293	PREDICTED: 40S ribosomal protein S10 [Felis catus]	RPS10
586986915	PREDICTED: LOW QUALITY PROTEIN: unconventional myosin-VI [Felis catus]	MYO6
586987313	PREDICTED: LOW QUALITY PROTEIN: gap junction alpha-1 protein [Felis catus]	GJA1
586987608	PREDICTED: protein LTV1 homolog [Felis catus]	LTV1
586988200	PREDICTED: arpin [Felis catus]	ARPIN
586988573	PREDICTED: ADP-dependent glucokinase, partial [Felis catus]	ADPGK
586988825	PREDICTED: 60S ribosomal protein L4 [Felis catus]	RPL4
586989016	PREDICTED: deoxyuridine 5'-triphosphate nucleotidohydrolase, mitochondrial isoform X3 [Felis catus]	DUT
586989368	PREDICTED: ER membrane protein complex subunit 4 isoform X2 [Felis catus]	EMC4
586990691	PREDICTED: nesprin-3 isoform X2 [Felis catus]	SYNE3
586991157	PREDICTED: selenide, water dikinase 1 isoform X3 [Felis catus]	SEPHS1
586991840	PREDICTED: alpha-2-macroglobulin [Felis catus]	A2M
586992214	PREDICTED: periphilin-1 isoform X3 [Felis catus]	PPHLN1
586992259	PREDICTED: sodium-coupled neutral amino acid transporter 2 isoform X1 [Felis catus]	SLC38A2
586992323	PREDICTED: probable ATP-dependent RNA helicase DDX23 [Felis catus]	DDX23
586992658	PREDICTED: chromobox protein homolog 5 [Felis catus]	CBX5
586993110	PREDICTED: oxysterol-binding protein-related protein 8 [Felis catus]	OSBPL8
586993583	PREDICTED: 60S ribosomal protein L3 [Felis catus]	RPL3
586993823	PREDICTED: NADH-cytochrome b5 reductase 3 [Felis catus]	CYB5R3
586993919	PREDICTED: G2 and S phase-expressed protein 1 isoform X2 [Felis catus]	GTSE1
586994178	PREDICTED: kinesin-like protein KIF1B isoform X3 [Felis catus]	KIF1A
586994308	PREDICTED: SUZ domain-containing protein 1 isoform X2 [Felis catus]	SZRD1
586994491	PREDICTED: heterochromatin protein 1-binding protein 3 isoform X1 [Felis catus]	HP1BP3
586994618	PREDICTED: stathmin [Felis catus]	STMN1
586994827	PREDICTED: YTH domain-containing family protein 2 [Felis catus]	YTHDF2
586995041	PREDICTED: thyroid hormone receptor-associated protein 3 [Felis catus]	THRAP3
586995710	PREDICTED: phosphoglucomutase-1 isoform X2 [Felis catus]	PGM1
586996342	PREDICTED: ras-related protein Rap-1A [Felis catus]	RAP1A
586996378	PREDICTED: monocarboxylate transporter 1 isoform X2 [Felis catus]	SLC16A1
586996530	PREDICTED: RNA-binding protein 8A isoform X2 [Felis catus]	RBM8A
586996902	PREDICTED: protein IWS1 homolog isoform X2 [Felis catus]	IWS1
586997240	PREDICTED: 26S proteasome non-ATPase regulatory subunit 14 [Felis catus]	PSMD14
586997534	PREDICTED: metaxin-2 [Felis catus]	MTX2
586997650	PREDICTED: 60 kDa heat shock protein, mitochondrial [Felis catus]	HSPD1
586997720	PREDICTED: nucleolar protein 58 isoform X1 [Felis catus]	NOP58
586997833	PREDICTED: isocitrate dehydrogenase [NADP] cytoplasmic [Felis catus]	IDH1
586997895	PREDICTED: fibronectin isoform X5 [Felis catus]	FN1
586998123	PREDICTED: long-chain-fatty-acid--CoA ligase 3 [Felis catus]	ACSL3
586998638	PREDICTED: splicing factor U2AF 35 kDa subunit [Felis catus]	U2AF1
586998750	PREDICTED: ribosomal RNA processing protein 1 homolog B [Felis catus]	RRP1B
586998890	PREDICTED: superoxide dismutase [Cu-Zn] [Felis catus]	SOD1
586998964	PREDICTED: ATP synthase-coupling factor 6, mitochondrial [Felis catus]	ATP5J
586999719	PREDICTED: transformer-2 protein homolog beta isoform X2 [Felis catus]	TRA2B
587000438	PREDICTED: 60S ribosomal protein L15 [Felis catus]	RPL15
587000506	PREDICTED: dolichyl-diphosphooligosaccharide--protein glycosyltransferase subunit STT3B [Felis catus]	STT3B
587000597	PREDICTED: 60S ribosomal protein L14 [Felis catus]	RPL14
587001001	PREDICTED: adrenodoxin, mitochondrial, partial [Felis catus]	FDX1
587001171	PREDICTED: hypoxia up-regulated protein 1 isoform X4 [Felis catus]	HYOU1
587001854	PREDICTED: DNA polymerase delta subunit 3 [Felis catus]	POLD3
587002388	PREDICTED: L-lactate dehydrogenase A chain [Felis catus]	LDHA
587002452	PREDICTED: alpha-parvin, partial [Felis catus]	PARVA
587002555	PREDICTED: CD59 glycoprotein [Felis catus]	CD59
587002625	PREDICTED: apoptosis inhibitor 5 isoform X2 [Felis catus]	API5
587003200	PREDICTED: neuroblast differentiation-associated protein AHNAK isoform X1 [Felis catus]	AHNAK
587003270	PREDICTED: syntaxin-5 [Felis catus]	STX5
587003747	PREDICTED: carnitine O-palmitoyltransferase 1, liver isoform [Felis catus]	CPT1A
587004251	PREDICTED: polypeptide N-acetylgalactosaminyltransferase 2 isoform X2 [Felis catus]	GALNT2
587004277	PREDICTED: CDGSH iron-sulfur domain-containing protein 1 isoform X2 [Felis catus]	CISD1
587004307	PREDICTED: cyclin-dependent kinase 1 [Felis catus]	CDK1
587004389	PREDICTED: ATP-dependent RNA helicase DDX50 isoform X2 [Felis catus]	DDX50
587005488	PREDICTED: palmitoyltransferase ZDHHC6 [Felis catus]	ZDHHC6
587005820	PREDICTED: glutaredoxin-3 [Felis catus]	GLRX3
587006268	PREDICTED: TRAF-type zinc finger domain-containing protein 1 [Felis catus]	TRAFD1
587006281	PREDICTED: 60S ribosomal protein L6 [Felis catus]	RPL6
587006361	PREDICTED: phosphatidylethanolamine-binding protein 1 [Felis catus]	PEBP1
587006380	PREDICTED: citron Rho-interacting kinase [Felis catus]	CIT
587006657	PREDICTED: 14-3-3 protein eta [Felis catus]	YWHAH
587008531	PREDICTED: stomatin-like protein 2, mitochondrial isoform X1 [Felis catus]	STOML2
587008798	PREDICTED: protein NipSnap homolog 3A-like [Felis catus]	NIPSNAP3A
587008837	PREDICTED: transmembrane protein 245 isoform X3 [Felis catus]	TMEM245
587009147	PREDICTED: 78 kDa glucose-regulated protein [Felis catus]	HSPA5
587009343	PREDICTED: protein SET [Felis catus]	SET
587009650	PREDICTED: G-protein-signaling modulator 1 isoform X1 [Felis catus]	GPSM1
587009885	PREDICTED: LOW QUALITY PROTEIN: sperm-associated antigen 7 [Felis catus]	SPAG7
587010053	PREDICTED: 60S ribosomal protein L26 [Felis catus]	RPL26
587010126	PREDICTED: rab GTPase-binding effector protein 1 [Felis catus]	RABEP1
587010418	PREDICTED: dehydrogenase/reductase SDR family member 7B isoform X3 [Felis catus]	DHRS7B
587010833	PREDICTED: BUB3-interacting and GLEBS motif-containing protein ZNF207 isoform X6 [Felis catus]	ZNF207
587010872	PREDICTED: DNA ligase 3 isoform X2 [Felis catus]	LIG3
587011197	PREDICTED: nucleoside diphosphate kinase A [Felis catus]	NME1
587011215	PREDICTED: luc7-like protein 3 isoform X5 [Felis catus]	LUC7L3
587011741	PREDICTED: 60S ribosomal protein L27 [Felis catus]	RPL27
587012076	PREDICTED: probable ATP-dependent RNA helicase DDX5 [Felis catus]	DDX5
587012347	PREDICTED: WW domain-binding protein 2 isoform X2 [Felis catus]	WBP2
587013116	PREDICTED: 40S ribosomal protein S9 [Felis catus]	RPS9
587013892	PREDICTED: urokinase plasminogen activator surface receptor isoform X2 [Felis catus]	PLAUR
587014065	PREDICTED: U1 small nuclear ribonucleoprotein A [Felis catus]	SNRPA
587014488	PREDICTED: cytochrome c oxidase subunit 6B1 [Felis catus]	COX6B1
587014498	PREDICTED: splicing factor U2AF 26 kDa subunit isoform X2 [Felis catus]	U2AF1L4
587014811	PREDICTED: E3 ubiquitin-protein ligase AMFR [Felis catus]	AMFR
587015390	PREDICTED: craniofacial development protein 1 isoform X2 [Felis catus]	CFDP1
587015394	PREDICTED: gamma-aminobutyric acid receptor-associated protein-like 2 [Felis catus]	GABARAPL2
587015538	PREDICTED: cytochrome c oxidase subunit 4 isoform 1, mitochondrial [Felis catus]	COX4I1
587015886	PREDICTED: ras-related C3 botulinum toxin substrate 1 [Felis catus]	RAC1
587016341	PREDICTED: phosphoserine phosphatase isoform X4 [Felis catus]	PSPH
587016889	PREDICTED: nuclear distribution protein nudE homolog 1 isoform X2 [Felis catus]	NDE1
587016957	PREDICTED: eukaryotic peptide chain release factor GTP-binding subunit ERF3A [Felis catus]	GSPT1
587018154	PREDICTED: acyl-CoA-binding domain-containing protein 6 isoform X2 [Felis catus]	ACBD6
587018817	PREDICTED: kinetochore protein Nuf2 [Felis catus]	NUF2
587018831	PREDICTED: discoidin domain-containing receptor 2 isoform X2 [Felis catus]	DDR2
587019094	PREDICTED: farnesyl pyrophosphate synthase isoform X3 [Felis catus]	FDPS
587019432	PREDICTED: RB1-inducible coiled-coil protein 1 isoform X2 [Felis catus]	RB1CC1
587019852	PREDICTED: 14-3-3 protein zeta/delta [Felis catus]	YWHAZ
587019900	PREDICTED: polyadenylate-binding protein 1 [Felis catus]	PABPC1
587020308	PREDICTED: 60S ribosomal protein L8 [Felis catus]	RPL8
587020400	PREDICTED: cytochrome c1, heme protein, mitochondrial, partial [Felis catus]	CYC1
587020443	PREDICTED: LOW QUALITY PROTEIN: ADP/ATP translocase 3, partial [Felis catus]	SLC25A6
587020864	PREDICTED: ubiquitin-like modifier-activating enzyme 1 [Felis catus]	UBA1
587021099	PREDICTED: histone lysine demethylase PHF8 isoform X2 [Felis catus]	PHF8
587021106	PREDICTED: guanine nucleotide-binding protein-like 3-like protein isoform X1 [Felis catus]	GNL3L
587021629	PREDICTED: interleukin-13 receptor subunit alpha-2 [Felis catus]	IL13RA2
587021718	PREDICTED: lysosome-associated membrane glycoprotein 2 isoform X1 [Felis catus]	LAMP2
587022128	PREDICTED: deoxyribonuclease-1-like 1 [Felis catus]	DNASE1L1
587022130	PREDICTED: 60S ribosomal protein L10 isoform X1 [Felis catus]	RPL10
587022156	PREDICTED: LOW QUALITY PROTEIN: glucose-6-phosphate 1-dehydrogenase [Felis catus]	G6PD
62287199	RecName: Full=40S ribosomal protein S7	RPS7
66774163	RecName: Full=60S ribosomal protein L24; AltName: Full=Ribosomal protein L30	RPL24
67972630	cytochrome P450 1A1 [Felis catus]	CYP1A1
75045221	RecName: Full=CD63 antigen; AltName: CD_antigen=CD63	CD63
75046029	RecName: Full=Malate dehydrogenase, cytoplasmic; AltName: Full=Cytosolic malate dehydrogenase	MDH1
755687393	PREDICTED: nucleoporin p58/p45 [Felis catus]	NUPL1
755687870	PREDICTED: sister chromatid cohesion protein PDS5 homolog B isoform X5 [Felis catus]	PDS5B
755688153	PREDICTED: von Willebrand factor A domain-containing protein 8 [Felis catus]	VWA8
755688685	PREDICTED: UDP-glucose:glycoprotein glucosyltransferase 2 [Felis catus]	UGGT2
755688784	PREDICTED: ubiquitin-associated domain-containing protein 2 isoform X4 [Felis catus]	UBAC2
755689109	PREDICTED: dnaJ homolog subfamily C member 3 [Felis catus]	DNAJC3
755689114	PREDICTED: transmembrane 9 superfamily member 2 [Felis catus]	TM9SF2
755689449	PREDICTED: guanine nucleotide-binding protein subunit beta-2-like 1 [Felis catus]	GNB2L1
755690158	PREDICTED: S-phase kinase-associated protein 1 [Felis catus]	SKP1
755690218	PREDICTED: protein transport protein Sec24A [Felis catus]	SEC24A
755690417	PREDICTED: polyadenylate-binding protein-interacting protein 2 [Felis catus]	PAIP2
755690800	PREDICTED: kinesin-like protein KIF2A isoform X2 [Felis catus]	KIF2A
755691295	PREDICTED: transcription factor BTF3 [Felis catus]	BTF3
755691323	PREDICTED: microtubule-associated protein 1B [Felis catus]	MAP1B
755691573	PREDICTED: AP-3 complex subunit beta-1 isoform X1 [Felis catus]	AP3B1
755692682	PREDICTED: nucleophosmin [Felis catus]	NPM1
755693603	PREDICTED: NAD kinase 2, mitochondrial isoform X2 [Felis catus]	NADK2
755693816	PREDICTED: disintegrin and metalloproteinase domain-containing protein 19, partial [Felis catus]	ADAM19
755694398	PREDICTED: LOW QUALITY PROTEIN: general transcription factor IIF subunit 1 [Felis catus]	GTF2F1
755694497	PREDICTED: 60S ribosomal protein L36 isoform X2 [Felis catus]	RPL36
755694570	PREDICTED: E3 ubiquitin-protein ligase UHRF1 [Felis catus]	UHRF1
755694852	PREDICTED: mitochondrial import inner membrane translocase subunit Tim13 [Felis catus]	TIMM13
755694960	PREDICTED: DAZ-associated protein 1 isoform X4 [Felis catus]	DAZAP1
755694986	PREDICTED: ATP synthase subunit delta, mitochondrial [Felis catus]	ATP5D
755695049	PREDICTED: ubiquitin-conjugating enzyme E2 R1 [Felis catus]	CDC34
755695129	PREDICTED: LOW QUALITY PROTEIN: protein ENL [Felis catus]	MLLT1
755695160	PREDICTED: hepatoma-derived growth factor-related protein 2 [Felis catus]	HDGFRP2
755695221	PREDICTED: nuclear factor 1 C-type, partial [Felis catus]	NFIC
755695229	PREDICTED: nicalin [Felis catus]	NCLN
755695349	PREDICTED: membralin [Felis catus]	TMEM259
755695387	PREDICTED: DNA-directed RNA polymerase, mitochondrial [Felis catus]	POLRMT
755695934	PREDICTED: calponin-1 [Felis catus]	CNN1
755696063	PREDICTED: ribonuclease H2 subunit A [Felis catus]	RNASEH2A
755696527	PREDICTED: LOW QUALITY PROTEIN: acetolactate synthase-like protein [Felis catus]	ILVBL
755698816	PREDICTED: transketolase [Felis catus]	TKT
755699160	PREDICTED: procollagen galactosyltransferase 1 [Felis catus]	COLGALT1
755700368	PREDICTED: acyl-CoA dehydrogenase family member 9, mitochondrial isoform X1 [Felis catus]	ACAD9
755700417	PREDICTED: ras-related protein Rab-7a [Felis catus]	RAB7A
755700625	PREDICTED: dolichyl-diphosphooligosaccharide--protein glycosyltransferase subunit 1 [Felis catus]	RPN1
755700670	PREDICTED: uridine phosphorylase 1 [Felis catus]	UPP1
755700799	PREDICTED: nudC domain-containing protein 3 [Felis catus]	NUDCD3
755701970	PREDICTED: replication protein A 14 kDa subunit [Felis catus]	RPA3
755702430	PREDICTED: heterogeneous nuclear ribonucleoproteins A2/B1 [Felis catus]	HNRNPA2B1
755702960	PREDICTED: actin-binding protein anillin isoform X2 [Felis catus]	ANLN
755703404	PREDICTED: RNA-binding protein 28 [Felis catus]	RBM28
755704224	PREDICTED: caldesmon [Felis catus]	CALD1
755706118	PREDICTED: syntaxin-16 isoform X6 [Felis catus]	STX16
755706137	PREDICTED: ATP synthase subunit epsilon, mitochondrial [Felis catus]	ATP5E
755706170	PREDICTED: proteasome subunit alpha type-7, partial [Felis catus]	PSMA7
755706428	PREDICTED: DNA topoisomerase 1 [Felis catus]	TOP1
755706438	PREDICTED: serine/arginine-rich splicing factor 6 [Felis catus]	SRSF6
755707175	PREDICTED: targeting protein for Xklp2 isoform X2 [Felis catus]	TPX2
755707623	PREDICTED: RNA-binding protein 39 isoform X2 [Felis catus]	RBM39
755708761	PREDICTED: ribosome-binding protein 1 [Felis catus]	RRBP1
755709290	PREDICTED: exportin-1 [Felis catus]	XPO1
755710228	PREDICTED: eukaryotic translation initiation factor 5B [Felis catus]	EIF5B
755711489	PREDICTED: trans-Golgi network integral membrane protein 2-like isoform X2 [Felis catus]	TGOLN2
755712095	PREDICTED: cytochrome P450 1B1 [Felis catus]	CYP1B1
755713699	PREDICTED: signal peptidase complex subunit 3 [Felis catus]	SPCS3
755714028	PREDICTED: ADP/ATP translocase 1 [Felis catus]	SLC25A4
755715882	PREDICTED: kinesin-like protein KIF13B [Felis catus]	KIF13B
755722878	PREDICTED: anthrax toxin receptor 2 [Felis catus]	ANTXR2
755722957	PREDICTED: enolase-phosphatase E1 [Felis catus]	ENOPH1
755723326	PREDICTED: ADP-ribose pyrophosphatase, mitochondrial isoform X3 [Felis catus]	NUDT9
755725176	PREDICTED: grpE protein homolog 1, mitochondrial [Felis catus]	GRPEL1
755726908	PREDICTED: protein DEK isoform X1 [Felis catus]	DEK
755727141	PREDICTED: flotillin-1 [Felis catus]	FLOT1
755727473	PREDICTED: serpin B9 [Felis catus]	SERPINB9
755728326	PREDICTED: male-enhanced antigen 1 isoform X3 [Felis catus]	MEA1
755729480	PREDICTED: LEM domain-containing protein 2 [Felis catus]	LEMD2
755730033	PREDICTED: glutathione S-transferase A4 [Felis catus]	GSTA4
755730101	PREDICTED: BAG family molecular chaperone regulator 2 [Felis catus]	BAG2
755730742	PREDICTED: translocation protein SEC63 homolog [Felis catus]	SEC63
755730992	PREDICTED: acetyl-CoA acetyltransferase, cytosolic [Felis catus]	ACAT2
755738859	PREDICTED: U2 small nuclear ribonucleoprotein A', partial [Felis catus]	SNRPA1
755739042	PREDICTED: nascent polypeptide-associated complex subunit alpha, muscle-specific form [Felis catus]	MAGEL2
755739218	PREDICTED: sulfide:quinone oxidoreductase, mitochondrial [Felis catus]	SQRDL
755739741	PREDICTED: tropomyosin alpha-1 chain [Felis catus]	TPM4
755740200	PREDICTED: pyruvate kinase PKM isoform X2 [Felis catus]	PKM
755740530	PREDICTED: reticulocalbin-2 [Felis catus]	RCN2
755741327	PREDICTED: intron-binding protein aquarius [Felis catus]	AQR
755741402	PREDICTED: lysophospholipid acyltransferase LPCAT4 isoform X2 [Felis catus]	LPCAT4
755741687	PREDICTED: TOX high mobility group box family member 4 [Felis catus]	TOX4
755742585	PREDICTED: peptidyl-prolyl cis-trans isomerase FKBP3 [Felis catus]	FKBP3
755742925	PREDICTED: dehydrogenase/reductase SDR family member 7 [Felis catus]	DHRS7
755743302	PREDICTED: exonuclease 3'-5' domain-containing protein 2 [Felis catus]	EXD2
755743313	PREDICTED: enhancer of rudimentary homolog isoform X1 [Felis catus]	ERH
755743690	PREDICTED: bifunctional lysine-specific demethylase and histidyl-hydroxylase NO66 [Felis catus]	NO66
755743939	PREDICTED: nidogen-2 [Felis catus]	NID2
755743947	PREDICTED: phospholipase DDHD1, partial [Felis catus]	DDHD1
755743958	PREDICTED: disks large-associated protein 5 [Felis catus]	DLGAP5
755744786	PREDICTED: cysteine-rich protein 2 [Felis catus]	CRIP2
755746627	PREDICTED: probable 28S rRNA (cytosine(4447)-C(5))-methyltransferase [Felis catus]	NOP2
755748099	PREDICTED: tubulin alpha-1A chain [Felis catus]	TUBA1A
755750002	PREDICTED: LOW QUALITY PROTEIN: transmembrane and TPR repeat-containing protein 3 [Felis catus]	TMTC3
755750396	PREDICTED: LOW QUALITY PROTEIN: heme oxygenase 1 [Felis catus]	HMOX1
755750615	PREDICTED: SUN domain-containing protein 2 isoform X1 [Felis catus]	SUN2
755750955	PREDICTED: inner nuclear membrane protein Man1 [Felis catus]	LEMD3
755750971	PREDICTED: cleavage and polyadenylation specificity factor subunit 6 [Felis catus]	CPSF6
755750995	PREDICTED: KRR1 small subunit processome component homolog [Felis catus]	KRR1
755751049	PREDICTED: thymopoietin [Felis catus]	TMPO
755751054	PREDICTED: inhibitor of nuclear factor kappa-B kinase-interacting protein-like [Felis catus]	IKBIP
755752981	PREDICTED: serine/arginine repetitive matrix protein 1 isoform X5 [Felis catus]	SRRM1
755753995	PREDICTED: E3 ubiquitin-protein ligase RNF220 [Felis catus]	RNF220
755754350	PREDICTED: CAAX prenyl protease 1 homolog [Felis catus]	ZMPSTE24
755754374	PREDICTED: adenylyl cyclase-associated protein 1 isoform X2 [Felis catus]	CAP1
755754831	PREDICTED: KH domain-containing, RNA-binding, signal transduction-associated protein 1 [Felis catus]	KHDRBS1
755755919	PREDICTED: nexilin isoform X1 [Felis catus]	NEXN
755756074	PREDICTED: zinc finger Ran-binding domain-containing protein 2 isoform X2 [Felis catus]	ZRANB2
755756453	PREDICTED: delta(24)-sterol reductase [Felis catus]	DHCR24
755756742	PREDICTED: 60S ribosomal protein L5 [Felis catus]	RPL5
755756958	PREDICTED: serine--tRNA ligase, cytoplasmic [Felis catus]	SARS
755757707	PREDICTED: splicing factor 3B subunit 4 [Felis catus]	SF3B4
755757736	PREDICTED: acidic leucine-rich nuclear phosphoprotein 32 family member E [Felis catus]	ANP32E
755758505	PREDICTED: MKI67 FHA domain-interacting nucleolar phosphoprotein [Felis catus]	NIFK
755758803	PREDICTED: pre-mRNA-processing factor 40 homolog A isoform X4 [Felis catus]	PRPF40A
755759077	PREDICTED: histone acetyltransferase type B catalytic subunit isoform X2 [Felis catus]	HAT1
755759080	PREDICTED: calcium-binding mitochondrial carrier protein Aralar1 isoform X1 [Felis catus]	SLC25A12
755759148	PREDICTED: LOW QUALITY PROTEIN: lupus La protein [Felis catus]	SSB
755759466	PREDICTED: glycerol-3-phosphate dehydrogenase, mitochondrial isoform X1 [Felis catus]	GPD2
755760138	PREDICTED: basic leucine zipper and W2 domain-containing protein 1 isoform X3 [Felis catus]	BZW1
755760297	PREDICTED: cytochrome P450 20A1 [Felis catus]	CYP20A1
755760621	PREDICTED: glutaminase kidney isoform, mitochondrial [Felis catus]	GLS
755760969	PREDICTED: 60S ribosomal protein L37a [Felis catus]	RPL37A
755761981	PREDICTED: 39S ribosomal protein L39, mitochondrial [Felis catus]	MRPL39
755762445	PREDICTED: cystathionine beta-synthase isoform X1 [Felis catus]	CBS
755763729	PREDICTED: CD166 antigen isoform X2 [Felis catus]	ALCAM
755763818	PREDICTED: filamin A-interacting protein 1-like isoform X2 [Felis catus]	FILIP1L
755764091	PREDICTED: PEST proteolytic signal-containing nuclear protein [Felis catus]	PCNP
755764568	PREDICTED: 60S ribosomal protein L21 [Felis catus]	RPL21
755764917	PREDICTED: LOW QUALITY PROTEIN: translocation protein SEC62 [Felis catus]	SEC62
755764995	PREDICTED: F-box-like/WD repeat-containing protein TBL1XR1 [Felis catus]	TBL1XR1
755765133	PREDICTED: propionyl-CoA carboxylase beta chain, mitochondrial isoform X2 [Felis catus]	PCCB
755765559	PREDICTED: ras-related protein Rap-2b [Felis catus]	RAP2B
755765599	PREDICTED: serotransferrin [Felis catus]	TF
755767730	PREDICTED: dolichyl-diphosphooligosaccharide--protein glycosyltransferase subunit STT3A [Felis catus]	STT3A
755769015	PREDICTED: ribonucleoside-diphosphate reductase large subunit [Felis catus]	RRM1
755770181	PREDICTED: proteasome subunit alpha type-1 [Felis catus]	PSMA1
755770884	PREDICTED: LOW QUALITY PROTEIN: caprin-1 [Felis catus]	CAPRIN1
755772031	PREDICTED: pre-mRNA-processing factor 19 [Felis catus]	PRPF19
755772766	PREDICTED: EH domain-containing protein 1 [Felis catus]	EHD1
755773221	PREDICTED: pyruvate carboxylase, mitochondrial [Felis catus]	PC
755773378	PREDICTED: lymphocyte-specific protein 1 isoform X6 [Felis catus]	LSP1
755773501	PREDICTED: src substrate cortactin isoform X1 [Felis catus]	CTTN
755774124	PREDICTED: chitinase domain-containing protein 1 isoform X1 [Felis catus]	CHID1
755775186	PREDICTED: voltage-dependent anion-selective channel protein 2 [Felis catus]	VDAC2
755775678	PREDICTED: nucleolar RNA helicase 2 [Felis catus]	DDX21
755775794	PREDICTED: receptor expression-enhancing protein 3 isoform X2 [Felis catus]	REEP3
755775942	PREDICTED: glutamate dehydrogenase 1, mitochondrial [Felis catus]	GLUD1
755776160	PREDICTED: kinesin-like protein KIF11 [Felis catus]	KIF11
755776300	PREDICTED: LOW QUALITY PROTEIN: protein RRP5 homolog [Felis catus]	PDCD11
755776326	PREDICTED: cytosolic purine 5'-nucleotidase isoform X3 [Felis catus]	NT5C2
755776886	PREDICTED: transmembrane 9 superfamily member 3 [Felis catus]	TM9SF3
755777029	PREDICTED: lymphoid-specific helicase [Felis catus]	HELLS
755777767	PREDICTED: antigen KI-67 [Felis catus]	MKI67
755778097	PREDICTED: tRNA pseudouridine synthase A, mitochondrial [Felis catus]	PUS1
755778241	PREDICTED: GTP-binding nuclear protein Ran [Felis catus]	RAN
755778393	PREDICTED: transmembrane emp24 domain-containing protein 2 [Felis catus]	TMED2
755779231	PREDICTED: coronin-1C [Felis catus]	CORO1C
755780063	PREDICTED: ATP-dependent RNA helicase DDX54, partial [Felis catus]	DDX54
755780167	PREDICTED: tricarboxylate transport protein, mitochondrial [Felis catus]	SLC25A1
755780328	PREDICTED: ran-specific GTPase-activating protein [Felis catus]	RANBP1
755780447	PREDICTED: ubiquitin-conjugating enzyme E2 L3 [Felis catus]	UBE2L3
755781393	PREDICTED: trafficking protein particle complex subunit 8 isoform X2 [Felis catus]	TRAPPC8
755781886	PREDICTED: cytochrome b5 [Felis catus]	CYB5A
755782056	PREDICTED: LOW QUALITY PROTEIN: protein ERGIC-53 [Felis catus]	LMAN1
755782544	PREDICTED: centromere protein P [Felis catus]	CENPP
755782768	PREDICTED: GTP:AMP phosphotransferase AK3, mitochondrial [Felis catus]	AK3
755782804	PREDICTED: plasminogen receptor (KT) [Felis catus]	PLGRKT
755782945	PREDICTED: endoplasmic reticulum metallopeptidase 1 [Felis catus]	ERMP1
755784834	PREDICTED: polypyrimidine tract-binding protein 3 isoform X2 [Felis catus]	PTBP3
755784889	PREDICTED: thioredoxin [Felis catus]	TXN
755785705	PREDICTED: 40S ribosomal protein S6 [Felis catus]	RPS6
755786039	PREDICTED: acidic leucine-rich nuclear phosphoprotein 32 family member B [Felis catus]	ANP32B
755787967	PREDICTED: myosin phosphatase Rho-interacting protein [Felis catus]	MPRIP
755788003	PREDICTED: centromere protein V [Felis catus]	CENPV
755789345	PREDICTED: LOW QUALITY PROTEIN: neurofibromin [Felis catus]	NF1
755789617	PREDICTED: dynein light chain 2, cytoplasmic [Felis catus]	DYNLL2
755789838	PREDICTED: synaptic vesicle membrane protein VAT-1 homolog [Felis catus]	VAT1
755790907	PREDICTED: nucleoside diphosphate kinase B [Felis catus]	NME2
755791399	PREDICTED: dual specificity protein phosphatase 3, partial [Felis catus]	DUSP3
755791742	PREDICTED: SWI/SNF-related matrix-associated actin-dependent regulator of chromatin subfamily D member 2 isoform X2 [Felis catus]	SMARCD2
755791847	PREDICTED: importin subunit alpha-1 [Felis catus]	KPNA2
755791992	PREDICTED: LOW QUALITY PROTEIN: ATP-binding cassette sub-family A member 5 [Felis catus]	ABCA5
755792427	PREDICTED: histone H3.3 [Felis catus]	H3F3A;H3F3B
755792701	PREDICTED: thymidine kinase, cytosolic isoform X2 [Felis catus]	TK1
755793258	PREDICTED: charged multivesicular body protein 6 [Felis catus]	CHMP6
755793308	PREDICTED: fatty acid synthase [Felis catus]	FASN
755793842	PREDICTED: splicing factor U2AF 65 kDa subunit isoform X2 [Felis catus]	U2AF2
755793896	PREDICTED: 60S ribosomal protein L28 [Felis catus]	RPL28
755794254	PREDICTED: lysophospholipid acyltransferase 7 isoform X2 [Felis catus]	MBOAT7
755794569	PREDICTED: U1 small nuclear ribonucleoprotein 70 kDa isoform X2 [Felis catus]	SNRNP70
755794689	PREDICTED: aldehyde dehydrogenase family 16 member A1 isoform X2 [Felis catus]	ALDH16A1
755794700	PREDICTED: 60S ribosomal protein L13a [Felis catus]	RPL13A
755795054	PREDICTED: Friend virus susceptibility protein 1-like isoform X2 [Felis catus]	C19orf48
755795933	PREDICTED: mitochondrial import receptor subunit TOM40 homolog [Felis catus]	TOMM40
755796068	PREDICTED: cleft lip and palate transmembrane protein 1 [Felis catus]	CLPTM1
755797346	PREDICTED: programmed cell death protein 5 [Felis catus]	PDCD5
755797412	PREDICTED: LOW QUALITY PROTEIN: glucose-6-phosphate isomerase [Felis catus]	GPI
755798191	PREDICTED: NAD(P)H dehydrogenase [quinone] 1 [Felis catus]	NQO1
755799409	PREDICTED: lysophosphatidylcholine acyltransferase 2 [Felis catus]	LPCAT2
755800283	PREDICTED: paraplegin isoform X3 [Felis catus]	SPG7
755800839	PREDICTED: NADPH--cytochrome P450 reductase [Felis catus]	POR
755800846	PREDICTED: LOW QUALITY PROTEIN: transmembrane protein 120A [Felis catus]	TMEM120A
755800913	PREDICTED: DNA-directed RNA polymerase II subunit RPB11-a [Felis catus]	POLR2J
755801554	PREDICTED: fascin [Felis catus]	FSCN1
755801749	PREDICTED: SUN domain-containing protein 1 isoform X3 [Felis catus]	SUN1
755801829	PREDICTED: tyrosine-protein kinase BAZ1B [Felis catus]	BAZ1B
755803660	PREDICTED: ubiquitin domain-containing protein UBFD1, partial [Felis catus]	UBFD1
755803726	PREDICTED: putative oxidoreductase GLYR1 isoform X3 [Felis catus]	GLYR1
755804267	PREDICTED: transcription elongation factor B polypeptide 2 isoform X2 [Felis catus]	TCEB2
755804351	PREDICTED: RNA-binding protein with serine-rich domain 1 isoform X1 [Felis catus]	RNPS1
755804512	PREDICTED: 40S ribosomal protein S2 [Felis catus]	RPS2
755805164	PREDICTED: putative RNA-binding protein Luc7-like 1 [Felis catus]	LUC7L
755805308	PREDICTED: lamin-B receptor [Felis catus]	LBR
755805417	PREDICTED: protein ELYS [Felis catus]	AHCTF1
755806067	PREDICTED: coagulation factor V, partial [Felis catus]	F5
755806382	PREDICTED: tubulin alpha-8 chain [Felis catus]	TUBA1C
755806931	PREDICTED: centromere protein F [Felis catus]	CENPF
755806939	PREDICTED: torsin-1A-interacting protein 1 isoform X2 [Felis catus]	TOR1AIP1
755807297	PREDICTED: laminin subunit gamma-1, partial [Felis catus]	LAMC1
755807603	PREDICTED: LOW QUALITY PROTEIN: complement factor H-like [Felis catus]	CFH
755808358	PREDICTED: uridine-cytidine kinase 2 [Felis catus]	UCK2
755808816	PREDICTED: LOW QUALITY PROTEIN: platelet endothelial aggregation receptor 1 [Felis catus]	PEAR1
755809214	PREDICTED: ubiquitin-conjugating enzyme E2 variant 2 [Felis catus]	UBE2V2
755809529	PREDICTED: uncharacterized protein C8orf59 homolog [Felis catus]	C8orf59
755809882	PREDICTED: extracellular sulfatase Sulf-1 isoform X2 [Felis catus]	SULF1
755810167	PREDICTED: LOW QUALITY PROTEIN: aspartyl/asparaginyl beta-hydroxylase [Felis catus]	ASPH
755810575	PREDICTED: ER membrane protein complex subunit 2 [Felis catus]	EMC2
755811324	PREDICTED: poly(U)-binding-splicing factor PUF60 isoform X4 [Felis catus]	PUF60
755811616	PREDICTED: ATPase family AAA domain-containing protein 2 [Felis catus]	ATAD2
755811799	PREDICTED: glycosylphosphatidylinositol anchor attachment 1 protein [Felis catus]	GPAA1
755812202	PREDICTED: histone-binding protein RBBP7 [Felis catus]	RBBP7
755812364	PREDICTED: peroxiredoxin-4 [Felis catus]	PRDX4
755813162	PREDICTED: melanoma-associated antigen D1 isoform X2 [Felis catus]	MAGED1
755813350	PREDICTED: melanoma-associated antigen D2 isoform X1 [Felis catus]	MAGED2
755820146	PREDICTED: ADP/ATP translocase 2 [Felis catus]	SLC25A5
755820889	PREDICTED: high mobility group protein B3 [Felis catus]	HMGB3
755821250	PREDICTED: neural cell adhesion molecule L1 isoform X2 [Felis catus]	L1CAM
755821268	PREDICTED: translocon-associated protein subunit delta isoform X3 [Felis catus]	SSR4
755821373	PREDICTED: H/ACA ribonucleoprotein complex subunit 4 [Felis catus]	DKC1
755822393	PREDICTED: histone H4-like, partial [Felis catus]	HIST1H4A
755823665	PREDICTED: membrane-associated progesterone receptor component 1 [Felis catus]	PGRMC1
762227192	env [Felis catus]	ERVW-1
90111072	RecName: Full=Junctional adhesion molecule A; Short=JAM-A; AltName: Full=Junctional adhesion molecule 1; Short=JAM-1; AltName: CD_antigen=CD321; Flags: Precursor	F11R
94730348	RecName: Full=60S ribosomal protein L17	RPL17
94734603	RecName: Full=Ferritin light chain; Short=Ferritin L subunit	FTL
950115	ribosomal protein S4, partial [Felis catus]	RPS4X

## Sheet: Table S4
The pathways enriched by the MetacoreTM database
				Differentially expressed proteins in F81 cells at 12 h post CPV infection			Differentially expressed proteins in F81 cells at 24 h post CPV infection			Differentially expressed proteins in F81 cells at 36 h post CPV infection			Differentially expressed proteins in F81 cells at 48 h post CPV infection			Differentially expressed proteins in F81 cells at 60 h post CPV infection
	Maps	Min (p-value)	Min FDR	p-value	FDR	Network Objects from Active Data	p-value	FDR	Network Objects from Active Data	p-value	FDR	Network Objects from Active Data	p-value	FDR	Network Objects from Active Data	p-value	FDR	Network Objects from Active Data
1	Oxidative phosphorylation	1.83826e-07	0.000122612	1.83826e-07	0.000122612	CYC1, UQCRQPC, ATP5J, NDUFS4, UQCRB, ATP5E, NDUFB7, ATP5B, NDUFS6, COX Va, ATP5A, ATP8, NDUFB10, COX Vb, ATP5D	1.83826e-07	0.000122612	CYC1, UQCRQPC, ATP5J, NDUFS4, UQCRB, ATP5E, NDUFB7, ATP5B, NDUFS6, COX Va, ATP5A, ATP8, NDUFB10, COX Vb, ATP5D	1.83826e-07	0.000122612	CYC1, UQCRQPC, ATP5J, NDUFS4, UQCRB, ATP5E, NDUFB7, ATP5B, NDUFS6, COX Va, ATP5A, ATP8, NDUFB10, COX Vb, ATP5D	1.83826e-07	0.000122612	CYC1, UQCRQPC, ATP5J, NDUFS4, UQCRB, ATP5E, NDUFB7, ATP5B, NDUFS6, COX Va, ATP5A, ATP8, NDUFB10, COX Vb, ATP5D	1.83826e-07	0.000122612	CYC1, UQCRQPC, ATP5J, NDUFS4, UQCRB, ATP5E, NDUFB7, ATP5B, NDUFS6, COX Va, ATP5A, ATP8, NDUFB10, COX Vb, ATP5D
2	Regulation of degradation of deltaF508-CFTR in CF	9.39752e-06	0.00311719	9.39752e-06	0.00311719	HSP90, HSP70, SAE1, BAG-2, Derlin1, UBE1, Hdj-2, AMFR	9.39752e-06	0.00311719	HSP90, HSP70, SAE1, BAG-2, Derlin1, UBE1, Hdj-2, AMFR	9.39752e-06	0.00311719	HSP90, HSP70, SAE1, BAG-2, Derlin1, UBE1, Hdj-2, AMFR	9.39752e-06	0.00311719	HSP90, HSP70, SAE1, BAG-2, Derlin1, UBE1, Hdj-2, AMFR	9.39752e-06	0.00311719	HSP90, HSP70, SAE1, BAG-2, Derlin1, UBE1, Hdj-2, AMFR
3	Apoptosis and survival_Granzyme A signaling	1.40204e-05	0.00311719	1.40204e-05	0.00311719	PHAP1 (pp32), NDPK A, CD63, APEX, SET, LAMP2, Histone H3	1.40204e-05	0.00311719	PHAP1 (pp32), NDPK A, CD63, APEX, SET, LAMP2, Histone H3	1.40204e-05	0.00311719	PHAP1 (pp32), NDPK A, CD63, APEX, SET, LAMP2, Histone H3	1.40204e-05	0.00311719	PHAP1 (pp32), NDPK A, CD63, APEX, SET, LAMP2, Histone H3	1.40204e-05	0.00311719	PHAP1 (pp32), NDPK A, CD63, APEX, SET, LAMP2, Histone H3
4	Cell cycle_Role of 14-3-3 proteins in cell cycle regulation	2.24754e-05	0.00374778	2.24754e-05	0.00374778	14-3-3 gamma, 14-3-3 beta/alpha, 14-3-3 epsilon, 14-3-3 zeta/delta, CDK1 (p34), 14-3-3 eta	2.24754e-05	0.00374778	14-3-3 gamma, 14-3-3 beta/alpha, 14-3-3 epsilon, 14-3-3 zeta/delta, CDK1 (p34), 14-3-3 eta	2.24754e-05	0.00374778	14-3-3 gamma, 14-3-3 beta/alpha, 14-3-3 epsilon, 14-3-3 zeta/delta, CDK1 (p34), 14-3-3 eta	2.24754e-05	0.00374778	14-3-3 gamma, 14-3-3 beta/alpha, 14-3-3 epsilon, 14-3-3 zeta/delta, CDK1 (p34), 14-3-3 eta	2.24754e-05	0.00374778	14-3-3 gamma, 14-3-3 beta/alpha, 14-3-3 epsilon, 14-3-3 zeta/delta, CDK1 (p34), 14-3-3 eta
5	Oxidative stress_Role of ASK1 under oxidative stress	3.36832e-05	0.00449334	3.36832e-05	0.00449334	HSP90, HSP70, Thioredoxin, Stathmin, GPX1, ERK1/2, SOD1	3.36832e-05	0.00449334	HSP90, HSP70, Thioredoxin, Stathmin, GPX1, ERK1/2, SOD1	3.36832e-05	0.00449334	HSP90, HSP70, Thioredoxin, Stathmin, GPX1, ERK1/2, SOD1	3.36832e-05	0.00449334	HSP90, HSP70, Thioredoxin, Stathmin, GPX1, ERK1/2, SOD1	3.36832e-05	0.00449334	HSP90, HSP70, Thioredoxin, Stathmin, GPX1, ERK1/2, SOD1
6	Cell cycle_Transition and termination of DNA replication	9.86168e-05	0.00973791	9.86168e-05	0.00973791	TOP2 alpha, POLD reg (p68), TOP1, TOP2, FEN1, CDK1 (p34)	9.86168e-05	0.00973791	TOP2 alpha, POLD reg (p68), TOP1, TOP2, FEN1, CDK1 (p34)	9.86168e-05	0.00973791	TOP2 alpha, POLD reg (p68), TOP1, TOP2, FEN1, CDK1 (p34)	9.86168e-05	0.00973791	TOP2 alpha, POLD reg (p68), TOP1, TOP2, FEN1, CDK1 (p34)	9.86168e-05	0.00973791	TOP2 alpha, POLD reg (p68), TOP1, TOP2, FEN1, CDK1 (p34)
7	Transport_RAN regulation pathway	0.000102197	0.00973791	0.000102197	0.00973791	Importin (karyopherin)-alpha, NUP58, RanBP1, CRM1, Ran	0.000102197	0.00973791	Importin (karyopherin)-alpha, NUP58, RanBP1, CRM1, Ran	0.000102197	0.00973791	Importin (karyopherin)-alpha, NUP58, RanBP1, CRM1, Ran	0.000102197	0.00973791	Importin (karyopherin)-alpha, NUP58, RanBP1, CRM1, Ran	0.000102197	0.00973791	Importin (karyopherin)-alpha, NUP58, RanBP1, CRM1, Ran
8	L-Alanine, L-cysteine, and L-methionine metabolism	0.000144144	0.012018	0.000144144	0.012018	LDHA, PYC, CTH, DNMT1, LDHB, MAT2A, SAHH, CBS	0.000144144	0.012018	LDHA, PYC, CTH, DNMT1, LDHB, MAT2A, SAHH, CBS	0.000144144	0.012018	LDHA, PYC, CTH, DNMT1, LDHB, MAT2A, SAHH, CBS	0.000144144	0.012018	LDHA, PYC, CTH, DNMT1, LDHB, MAT2A, SAHH, CBS	0.000144144	0.012018	LDHA, PYC, CTH, DNMT1, LDHB, MAT2A, SAHH, CBS
9	NETosis in SLE	0.00017969	0.0123657	0.00017969	0.0123657	HMGB1, Histone H2, Histone H2A, Histone H4, ERK1/2, Histone H3	0.00017969	0.0123657	HMGB1, Histone H2, Histone H2A, Histone H4, ERK1/2, Histone H3	0.00017969	0.0123657	HMGB1, Histone H2, Histone H2A, Histone H4, ERK1/2, Histone H3	0.00017969	0.0123657	HMGB1, Histone H2, Histone H2A, Histone H4, ERK1/2, Histone H3	0.00017969	0.0123657	HMGB1, Histone H2, Histone H2A, Histone H4, ERK1/2, Histone H3
10	L-Alanine, L-Cysteine, and L-Methionine metabolism / Human version	0.000185393	0.0123657	0.000185393	0.0123657	LDHA, PYC, CTH, DNMT1, LDHB, MAT2A, SAHH, CBS	0.000185393	0.0123657	LDHA, PYC, CTH, DNMT1, LDHB, MAT2A, SAHH, CBS	0.000185393	0.0123657	LDHA, PYC, CTH, DNMT1, LDHB, MAT2A, SAHH, CBS	0.000185393	0.0123657	LDHA, PYC, CTH, DNMT1, LDHB, MAT2A, SAHH, CBS	0.000185393	0.0123657	LDHA, PYC, CTH, DNMT1, LDHB, MAT2A, SAHH, CBS
11	Cytoskeleton remodeling_Regulation of actin cytoskeleton by Rho GTPases	0.000358098	0.0217137	0.000358098	0.0217137	RhoA, Filamin A, MRLC, Cofilin, Fascin	0.000358098	0.0217137	RhoA, Filamin A, MRLC, Cofilin, Fascin	0.000358098	0.0217137	RhoA, Filamin A, MRLC, Cofilin, Fascin	0.000358098	0.0217137	RhoA, Filamin A, MRLC, Cofilin, Fascin	0.000358098	0.0217137	RhoA, Filamin A, MRLC, Cofilin, Fascin
12	Cytoskeleton remodeling_Cytoskeleton remodeling	0.000525213	0.0291931	0.000525213	0.0291931	RhoA, Fibronectin, PLAUR (uPAR), Nucleolin, Filamin A, MRLC, Cofilin, ERK1/2, ERK2 (MAPK1), Caveolin-1	0.000525213	0.0291931	RhoA, Fibronectin, PLAUR (uPAR), Nucleolin, Filamin A, MRLC, Cofilin, ERK1/2, ERK2 (MAPK1), Caveolin-1	0.000525213	0.0291931	RhoA, Fibronectin, PLAUR (uPAR), Nucleolin, Filamin A, MRLC, Cofilin, ERK1/2, ERK2 (MAPK1), Caveolin-1	0.000525213	0.0291931	RhoA, Fibronectin, PLAUR (uPAR), Nucleolin, Filamin A, MRLC, Cofilin, ERK1/2, ERK2 (MAPK1), Caveolin-1	0.000525213	0.0291931	RhoA, Fibronectin, PLAUR (uPAR), Nucleolin, Filamin A, MRLC, Cofilin, ERK1/2, ERK2 (MAPK1), Caveolin-1
13	Transport_Clathrin-coated vesicle cycle	0.000753813	0.0348811	0.000753813	0.0348811	ARF1, Rabaptin-5, Syntaxin 5, YKT6, Rab-7, PREB, Myosin VI, Syntaxin 16	0.000753813	0.0348811	ARF1, Rabaptin-5, Syntaxin 5, YKT6, Rab-7, PREB, Myosin VI, Syntaxin 16	0.000753813	0.0348811	ARF1, Rabaptin-5, Syntaxin 5, YKT6, Rab-7, PREB, Myosin VI, Syntaxin 16	0.000753813	0.0348811	ARF1, Rabaptin-5, Syntaxin 5, YKT6, Rab-7, PREB, Myosin VI, Syntaxin 16	0.000753813	0.0348811	ARF1, Rabaptin-5, Syntaxin 5, YKT6, Rab-7, PREB, Myosin VI, Syntaxin 16
14	Transcription_Role of heterochromatin protein 1 (HP1) family in transcriptional silencing	0.000759637	0.0348811	0.000759637	0.0348811	HP1 alpha, DNMT1, HP1, Histone H4, Histone H3, CDK1 (p34)	0.000759637	0.0348811	HP1 alpha, DNMT1, HP1, Histone H4, Histone H3, CDK1 (p34)	0.000759637	0.0348811	HP1 alpha, DNMT1, HP1, Histone H4, Histone H3, CDK1 (p34)	0.000759637	0.0348811	HP1 alpha, DNMT1, HP1, Histone H4, Histone H3, CDK1 (p34)	0.000759637	0.0348811	HP1 alpha, DNMT1, HP1, Histone H4, Histone H3, CDK1 (p34)
15	Translation_Regulation of translation initiation	0.000784433	0.0348811	0.000784433	0.0348811	PABPC1, RPS6, eIF1A, eIF1, eIF5B (IF-2)	0.000784433	0.0348811	PABPC1, RPS6, eIF1A, eIF1, eIF5B (IF-2)	0.000784433	0.0348811	PABPC1, RPS6, eIF1A, eIF1, eIF5B (IF-2)	0.000784433	0.0348811	PABPC1, RPS6, eIF1A, eIF1, eIF5B (IF-2)	0.000784433	0.0348811	PABPC1, RPS6, eIF1A, eIF1, eIF5B (IF-2)
16	Immune response_Antigen presentation by MHC class I	0.000933523	0.0389162	0.000933523	0.0389162	HSP90, PSME2, PSME3, Calnexin, Beta-2-microglobulin	0.000933523	0.0389162	HSP90, PSME2, PSME3, Calnexin, Beta-2-microglobulin	0.000933523	0.0389162	HSP90, PSME2, PSME3, Calnexin, Beta-2-microglobulin	0.000933523	0.0389162	HSP90, PSME2, PSME3, Calnexin, Beta-2-microglobulin	0.000933523	0.0389162	HSP90, PSME2, PSME3, Calnexin, Beta-2-microglobulin
17	Development_Regulation of cytoskeleton proteins in oligodendrocyte differentiation and myelination	0.0010662	0.0408612	0.0010662	0.0408612	RhoA, hnRNP A2, Cortactin, Gelsolin, MAP-1B, MRLC, Cofilin	0.0010662	0.0408612	RhoA, hnRNP A2, Cortactin, Gelsolin, MAP-1B, MRLC, Cofilin	0.0010662	0.0408612	RhoA, hnRNP A2, Cortactin, Gelsolin, MAP-1B, MRLC, Cofilin	0.0010662	0.0408612	RhoA, hnRNP A2, Cortactin, Gelsolin, MAP-1B, MRLC, Cofilin	0.0010662	0.0408612	RhoA, hnRNP A2, Cortactin, Gelsolin, MAP-1B, MRLC, Cofilin
18	Cell cycle_Role of SCF complex in cell cycle regulation	0.0011027	0.0408612	0.0011027	0.0408612	SKP1, UBE1, CDK1 (p34), CDC34, CKS1	0.0011027	0.0408612	SKP1, UBE1, CDK1 (p34), CDC34, CKS1	0.0011027	0.0408612	SKP1, UBE1, CDK1 (p34), CDC34, CKS1	0.0011027	0.0408612	SKP1, UBE1, CDK1 (p34), CDC34, CKS1	0.0011027	0.0408612	SKP1, UBE1, CDK1 (p34), CDC34, CKS1
19	dATP/dITP metabolism	0.00126896	0.0445472	0.00126896	0.0445472	NDPK A, NDPK complex, 5'-NTC, POLD reg (p68), ADSL, NDPK B, RRM1, DCK, PKM2	0.00126896	0.0445472	NDPK A, NDPK complex, 5'-NTC, POLD reg (p68), ADSL, NDPK B, RRM1, DCK, PKM2	0.00126896	0.0445472	NDPK A, NDPK complex, 5'-NTC, POLD reg (p68), ADSL, NDPK B, RRM1, DCK, PKM2	0.00126896	0.0445472	NDPK A, NDPK complex, 5'-NTC, POLD reg (p68), ADSL, NDPK B, RRM1, DCK, PKM2	0.00126896	0.0445472	NDPK A, NDPK complex, 5'-NTC, POLD reg (p68), ADSL, NDPK B, RRM1, DCK, PKM2
20	High shear stress-induced platelet activation	0.00161285	0.0537887	0.00161285	0.0537887	JAM1, Fibronectin, RAP-1B, 14-3-3 zeta/delta, Filamin A, Thrombin	0.00161285	0.0537887	JAM1, Fibronectin, RAP-1B, 14-3-3 zeta/delta, Filamin A, Thrombin	0.00161285	0.0537887	JAM1, Fibronectin, RAP-1B, 14-3-3 zeta/delta, Filamin A, Thrombin	0.00161285	0.0537887	JAM1, Fibronectin, RAP-1B, 14-3-3 zeta/delta, Filamin A, Thrombin	0.00161285	0.0537887	JAM1, Fibronectin, RAP-1B, 14-3-3 zeta/delta, Filamin A, Thrombin
